# Supplementary material for: Current methodologies of greenspace exposure and mental health research—a scoping review
Source: Front Public Health. 2024 Mar 5;12:1360134. doi: 10.3389/fpubh.2024.1360134 (PMC10951718; doi:10.3389/fpubh.2024.1360134)
Supplement: Supplementary file 2 [file Table_2.xlsx]

## Sheet: Tabelle1
ID	Author	Year	Titel	Country	Study design	Study population	GS Type Cluster Scale	GS Type Cluster Scale	GS Type Cluster Scale	GS Type Cluster	GS Type Cluster	GS Type Cluster	GS Type Cluster	GS Type Cluster	GS Type Cluster Real/Virtual	GS measurement tool cluster	GS measurement tool cluster	GS measurement tool cluster	Mental health outcome cluster	Mental health outcome cluster	Mental health outcome cluster	Mental health outcome cluster	Mental health outcome cluster	Mental health methods cluster	Mental health methods cluster	Mental health methods cluster	Mental health methods cluster
1	Abdullah, am; Law, J.; Butt, Z. A.; Perlman, C. M.	2021	Understanding the Differential Impact of Vegetation Measures on Modeling the Association between Vegetation and Psychotic and Non-Psychotic Disorders in Toronto, Canada	Canada	longitudinal	administrative unit	Landscape	Land-use Type		Urban Green	Tree Cover	Shrubland			Real	GIS			Mental disorder					Epidemiological measurement
2	Aerts, R.; Stas, M.; Vanlessen, N.; Hendrickx, M.; Bruffaerts, N.; Hoebeke, L.; Dendoncker, N.; Dujardin, S.; Saenen, N. D.; van Nieuwenhuyse, A.; Aerts, J. M.; van Orshoven, J.; Nawrot, T. S.; Somers, B.	2020	Residential green space and seasonal distress in a cohort of tree pollen allergy patients	Belgium	cross-sectional	Patients (with medical condition)	Landscape	Natural Elements		Urban Green	Trees				Real	GIS	Self-reported		Mental health					Questionnaire
3	Aerts, R.; Vanlessen, N.; Dujardin, S.; Nemery, B.; van Nieuwenhuyse, A.; Bauwelinck, M.; Casas, L.; Demoury, C.; Plusquin, M.; Nawrot, T. S.	2022	Residential green space and mental health-related prescription medication sales: An ecological study in Belgium	Belgium	longitudinal	administrative unit	Land-use Type			Forest	Grassland				Real	GIS			Mental health					Epidemiological measurement
4	Afrad, A.; Kawazoe, Y.	2020	Can interaction with informal urban green space reduce depression levels? An analysis of potted street gardens in Tangier, Morocco	Morocco	cross-sectional	general population	Land-use Type			Gardens					Real	Self-reported			Mental disorder					Questionnaire
5	Akpinar, A.	2021	How perceived sensory dimensions of urban green spaces are associated with teenagers' perceived restoration, stress, and mental health?	Turkey	cross-sectional	adolescents	Land-use Type			Public Parks					Real	Expert assessment			Restoration	Mental health	Stress			Questionnaire
6	Aliyas, Z.	2021	Physical, mental, and physiological health benefits of green and blue outdoor spaces among elderly people	Iran	cross-sectional	Elderly (over 60)	Land-use Type			Parks					Real	Self-reported			Mental health					Questionnaire
7	Alyan, E.; Combe, T.; Rambli, D. R.A.; Sulaiman, S.; Merienne, F.; Diyana, N.	2021	The Influence of Virtual Forest Walk on Physiological and Psychological Responses	not described	experimental	Young adults/students	Land-use Type			Forest					Virtual	Intervention			Mental health					Questionnaire	Physiological marker
8	Ameli, R.; Skeath, P.; Abraham, P. A.; Panahi, S.; Kazman, J. B.; Foote, F.; Deuster, P. A.; Ahmad, N.; Berger, A.	2021	A nature-based health intervention at a military healthcare center: a randomized, controlled, cross-over study	USA	mixed methods	general population	Land-use Type			Forest	Garden				Real	Intervention			Mental health	Stress	Affect			Questionnaire	Qualitative measurement
9	An, Congying; Liu, Jinglan; Liu, Qiaohui; Liu, Yuqi; Fan, Xiaoli; Hu, Yishen	2022	How Perceived Sensory Dimensions of Forest Park Are Associated with Stress Restoration in Beijing?	China	cross-sectional	general population	Landscape	Land-use Type		National Park	Forest				Real	Expert assessment			Stress					Questionnaire
10	Arnberger, A.; Eder, R.; Allex, B.; Ebenberger, M.; Hutter, H. P.; Wallner, P.; Bauer, N.; Zaller, J. G.; Frank, T.	2018	Health-Related Effects of Short Stays at Mountain Meadows, a River and an Urban SiteResults from a Field Experiment	Austria/ Switzerland	experimental	general population	Land-use Type			Grassland	Shrubland				Real	Intervention			Cognitive outcomes	Stress	Mental wellbeing			Questionnaire	Physiological marker
11	Astell-Burt, T.; Feng, X.	2020	Greener neighbourhoods, better memory? A longitudinal study	Australia	longitudinal	general population	Land-use Type			Tree Cover	Grassland	Shrubland			Real	GIS			Cognitive outcomes					Questionnaire
12	Astell-Burt, T.; Feng, X. Q.	2019	Association of Urban Green Space With Mental Health and General Health Among Adults in Australia	Australia	longitudinal	general population	Landscape	Land-use Type		Urban Green	Grassland				Real	GIS			Mental health	Mental disorder				Questionnaire
13	Astell-Burt, T.; Navakatikyan, M. A.; Feng, X.	2020	Urban green space, tree canopy and 11-year risk of dementia in a cohort of 109,688 Australians	Australia	longitudinal	general population	Landscape	Land-use Type		Urban Green	Tree Cover	Grassland			Real	GIS			Mental disorder					Epidemiological measurement
14	Astell-Burt, T.; Navakatikyan, M.; Eckermann, S.; Hackett, M.; Feng, X.	2022	Is urban green space associated with lower mental healthcare expenditure?	Australia	longitudinal	general population	Landscape	Land-use Type		Urban Green	Tree Cover	Grassland			Real	GIS			Mental health					Epidemiological measurement
15	Aziz, N. A.A.; Shian, L. Y.; Mokhtar, M. D.M.; Raman, T. L.; Saikim, F. H.; Chen, W.; Nordin, N. M.	2021	Effectiveness of urban green space on undergraduates' stress relief in tropical city: A field experiment in Kuala Lumpur	Malaysia	experimental	general population	Land-use Type			Public Parks					Real	Intervention			Stress	Affect	Mood	Restoration		Questionnaire	Physiological marker
16	Baena-Extremera, A.; Garcia, J. F.; Martinez, A. C.; Martin-Perez, C.	2021	Sports in Natural Environment, Sports in Urban Environment: An fMRI Study about Stress and Attention/Awareness	Spain	experimental	general population	Landscape			Urban Green					Virtual	Intervention			Stress	Cognitive outcomes	Brain activity & structure			Questionnaire	Physiological marker	Neurological indicator
17	Bailey, A.; Kingsley, J.	2022	Valuing the Benefits and Enhancing Access: Community and Allotment Gardens in Urban Melbourne, Australia	Australia	qualitative	general population	Land-use Type			Gardens					Real	SR qualitative	Expert assessment		Mental wellbeing					Qualitative measurement
18	Bailey, A.; Kingsley, J.	2020	Connections in the garden: opportunities for wellbeing	Australia	qualitative	general population	Land-use Type			Gardens					Real	SR qualitative	Expert assessment		Mental wellbeing					Qualitative measurement
19	Bakolis, I.; Hammoud, R.; Smythe, M.; Gibbons, J.; Davidson, N.; Tognin, S.; Mechelli, A.	2018	Urban Mind: Using Smartphone Technologies to Investigate the Impact of Nature on Mental-Well-Being in Real Time	not described	longitudinal	general population	Land-use Type	Natural Elements		Trees	Blue space				Real	EMA			Mental wellbeing					Questionnaire
20	Banay, R. F.; James, P.; Hart, J. E.; Kubzansky, L. D.; Spiegelman, D.; Okereke, O. L.; Spengler, J. D.; Laden, F.	2019	Greenness and Depression Incidence among Older Women	USA	longitudinal	Elderly (over 60)	Landscape			Urban Green					Real	GIS			Mental disorder					Questionnaire
21	Barreto, P. A.; Lopes, C. S.; Da Silveira, I. H.; Faerstein, E.; Junger, W. L.	2019	Is living near green areas beneficial to mental health? Results of the Pro-Saude Study	Brazil	cross-sectional	general population	Landscape			Urban Green					Real	GIS			Mental disorder					Questionnaire
22	Basu, M.; DasGupta, R.; Kumar, P.; Dhyani, S.	2021	Home gardens moderate the relationship between Covid-19-induced stay-at-home orders and mental distress: a case study with urban residents of India	India	cross-sectional	general population	Land-use Type			Gardens					Real	Self-reported			Mental disorder	Stress	Affect			Questionnaire
23	Besser, L. M.; Hirsch, J.; Galvin, J. E.; Renne, J.; Park, J.; Evenson, K. R.; Kaufman, J. D.; Fitzpatrick, A. L.	2020	Associations between neighborhood park space and cognition in older adults vary by US location: The Multi-Ethnic Study of Atherosclerosis	USA	cross-sectional	Patients (with medical condition)	Land-use Type			Public Parks					Real	GIS			Cognitive outcomes					Cognitive testing
24	Beute, F.; Kort, Y. A.W. de	2018	Stopping the Train of Thought: A Pilot Study Using an Ecological Momentary Intervention with Twice-Daily Exposure to Natural versus Urban Scenes to Lower Stress and Rumination	Netherlands	experimental	general population	Land-use Type			Public Parks	Forest	Shrubland			Virtual	Intervention			Mood	Stress	Mental wellbeing	Miscellaneous		Questionnaire	Physiological marker
25	Bezold, C. P.; Banay, R. F.; Coull, B. A.; Hart, J. E.; James, P.; Kubzansky, L. D.; Missmer, S. A.; Laden, F.	2018	The Association Between Natural Environments and Depressive Symptoms in Adolescents Living in the United States	USA	cross-sectional	adolescents	Landscape			Urban Green					Real	GIS			Mental disorder					Questionnaire
26	Bezold, C. P.; Banay, R. F.; Coull, B. A.; Hart, J. E.; James, P.; Kubzansky, L. D.; Missmer, S. A.; Laden, F.	2018	The relationship between surrounding greenness in childhood and adolescence and depressive symptoms in adolescence and early adulthood	USA	longitudinal	adolescents; Young adults/students	Landscape			Urban Green					Real	GIS			Mental disorder					Questionnaire
27	Bielinis, E.; Omelan, A.; Boiko, S.; Bielinis, L.	2018	The Restorative Effect of Staying in a Broad-Leaved Forest on Healthy Young Adults in Winter and Spring	Poland	experimental	Young adults/students	Land-use Type			Forest					Real	Intervention			Affect	Mood	Restoration	Vitality		Questionnaire
28	Bielinis, E.; Simkin, J.; Puttonen, P.; Tyrvainen, L.	2020	Effect of Viewing Video Representation of the Urban Environment and Forest Environment on Mood and Level of Procrastination	Finland	experimental	Young adults/students	Land-use Type			Forest					Virtual	Intervention			Mood	Restoration	Vitality			Questionnaire
29	Bijnens, E. M.; Vos, S.; Verheyen, V. V.; Bruckers, L.; Covaci, A.; Henauw, S. de; Hond, E. den; Loots, I.; Nelen, V.; Plusquin, M.; Schoeters, G.; Nawrot, T. S.	2022	Higher surrounding green space is associated with better attention in Flemish adolescents	Belgium	cross-sectional	adolescents	Landscape	Land-use Type		Urban Green	Public Parks	Forest			Real	GIS			Cognitive outcomes					Cognitive testing
30	Birch, J.; Rishbeth, C.; Payne, [SR]	2020	Nature doesn't judge you - how urban nature supports young people's mental health and wellbeing in a diverse UK city	UK	qualitative	Young adults/students	Landscape			Urban Green					Real	SR qualitative			Mental health	Mental wellbeing				Qualitative measurement
31	Bitterman, N.; Simonov, E.	2017	Multisensory design of pocket gardens for reducing stress and improving well-being, performance and satisfaction	not described	experimental	general population	Land-use Type			Gardens					Virtual	Intervention			Stress					Physiological marker	Questionnaire
32	Bloemsma, L. D.; Wijga, A. H.; Klompmaker, J. O.; Hoek, G.; Janssen, N. A.H.; Oldenwening, M.; Koppelman, G. H.; Lebret, E.; Brunekreef, B.; Gehring, U.	2021	Green space, air pollution, traffic noise and saliva cortisol in children The PIAMA study	Netherlands	longitudinal	adolescents	Landscape	Land-use Type		Urban Green	Arable Land				Real	GIS			Stress					Physiological marker
33	Bloemsma, L. D.; Wijga, A. H.; Klompmaker, J. O.; Hoek, G.; Janssen, N.A.H.; Lebret, E.; Brunekreef, B.; Gehring, U.	2022	Green space, air pollution, traffic noise and mental wellbeing throughout adolescence: Findings from the PIAMA study	Netherlands	longitudinal	adolescents	Landscape	Land-use Type		Urban Green	Arable Land				Real	GIS			Mental disorder					Questionnaire
34	Boers, S.; Hagoort, K.; Scheepers, F.; Helbich, M.	2018	Does Residential Green and Blue Space Promote Recovery in Psychotic Disorders? A Cross-Sectional Study in the Province of Utrecht, The Netherlands	Netherlands	cross-sectional	Patients (with medical condition)	Landscape	Land-use Type		Urban Green	Arable Land	Forest			Real	GIS			Mental disorder					Epidemiological measurement
35	Bojorquez, I.; Ojeda-Revah, L.	2018	Urban public parks and mental health in adult women: Mediating and moderating factors	Mexico	cross-sectional	general population	Land-use Type			Public Parks					Real	GIS	Expert assessment		Mental disorder					Questionnaire
36	Boll, L. M.; Khamirchi, R.; Alonso, L.; Llurba, E.; Pozo, O. J.; Miri, M.; Dadvand, P.	2020	Prenatal greenspace exposure and cord blood cortisol levels: A cross-sectional study in a middle-income country	Iran	cross-sectional	general population	Landscape	Land-use Type	Natural Elements	Urban Green	Public Parks	Gardens	Tree Cover	Indoor Plants	Real	GIS	Self-reported		Stress					Physiological marker
37	Bourrier, Stefan C.; Berman, Marc G.; Enns, James T.	2018	Cognitive Strategies and Natural Environments Interact in Influencing Executive Function	not described	experimental	general population	Land-use Type			National Park					Virtual	Intervention			Cognitive outcomes					Cognitive testing
38	Brace, O.; Garrido-Cumbrera, M.; Foley, R.; Correa-Fernandez, J.; Suarez-Caceres, G.; Lafortezza, R.	2020	Is a View of Green Spaces from Home Associated with a Lower Risk of Anxiety and Depression?	Spain	cross-sectional	general population	Landscape	Land-use Type		Urban Green	Public Parks				Real	Self-reported			Mental disorder	Affect				Questionnaire
39	Brancato, G. G.; van Hedger, K.; Berman, M. G.; van Hedger, S. C.	2022	Simulated nature walks improve psychological well-being along a natural to urban continuum	not described	experimental	general population	Land-use Type			Forest	Arable Land	Roadside greenery			Virtual	Intervention			Mood	Restoration	Affect			Questionnaire
40	Brito, Junia N. de; Pope, Zachary C.; Mitchell, Nathan R.; Schneider, Ingrid E.; Larson, Jean M.; Horton, Teresa H.; Pereira, Mark A.	2019	Changes in Psychological and Cognitive Outcomes after Green versus Suburban Walking: A Pilot Crossover Study	USA	experimental	general population	Land-use Type			Forest	Grassland				Real	Intervention			Affect	Mood	Cognitive outcomes			Questionnaire	Cognitive testing
41	Cassarino, M.; Tuohy, I. C.; Setti, A.	2019	Sometimes Nature Doesn't Work: Absence of Attention Restoration in Older Adults Exposed to Environmental Scenes	Republic of Ireland	experimental	Elderly (over 60)	Landscape			Rural Greenspace					Virtual	Intervention			Cognitive outcomes					Cognitive testing
42	Chang, D. H.F.; Jiang, B.; Wong, N. H.L.; Wong, J. J.; Webster, C.; Lee, T. M.C.	2021	The human posterior cingulate and the stress-response benefits of viewing green urban landscapes	not described	experimental	general population	Landscape			Urban Green					Virtual	Intervention			Stress	Brain activity & structure				Questionnaire	Neurological indicator
43	Chang, H. T.; Wu, C. D.; Wang, J. D.; Chen, P. S.; Su, H. J.	2021	Residential green space structures are associated with a lower risk of bipolar disorder: A nationwide population-based study in Taiwan	Taiwan	longitudinal	general population	Landscape	Land-use Type		Urban Green	Forest				Real	GIS			Mental disorder					Epidemiological measurement
44	Chang, H. T.; Wu, C. D.; Wang, J. D.; Chen, P. S.; Wang, Y. J.; Su, H. J.	2020	Green space structures and schizophrenia incidence in Taiwan: is there an association?	Taiwan	longitudinal	general population	Landscape	Land-use Type		Urban Green	Forest				Real	GIS			Mental disorder					Epidemiological measurement
45	Chang, H.-T.; Wu, C.-D.; Pan, W.-C.; Candice Lung, S.-C.; Su, H.-J.	2019	Association between surrounding greenness and schizophrenia: A taiwanese cohort study	Taiwan	longitudinal	general population	Landscape			Urban Green					Real	GIS			Mental disorder					Epidemiological measurement
46	Cheng, Y. Y.; Zhang, J. G.; Wei, W.; Zhao, B.	2021	Effects of urban parks on residents' expressed happiness before and during the COVID-19 pandemic	China	cross-sectional	general population	Land-use Type			Public Parks					Real	GIS			Mood					Behavior or Facial expression
47	Cherrie, M. P.C.; Shortt, N. K.; Mitchell, R. J.; Taylor, am; Redmond, P.; Thompson, C. W.; Starr, J. M.; Deary, I. J.; Pearce, [JR]	2018	Green space and cognitive ageing: A retrospective life course analysis in the Lothian Birth Cohort 1936	UK	longitudinal	Elderly (over 60)	Land-use Type			Public Parks					Real	GIS			Cognitive outcomes					Cognitive testing
48	Cherrie, M.P.C.; Shortt, N. K.; Thompson, C. W.; Deary, I. J.; Pearce, J. R.	2019	Association between the activity space exposure to parks in childhood and adolescence and cognitive aging in later life	UK	longitudinal	Elderly (over 60)	Land-use Type			Public Parks					Real	GIS			Cognitive outcomes					Cognitive testing
49	Chi, D.; Aerts, R.; van Nieuwenhuyse, A.; Bauwelinck, M.; Demoury, C.; Plusquin, M.; Nawrot, T. S.; Casas, L.; Somers, B.	2022	Residential Exposure to Urban Trees and Medication Sales for Mood Disorders and Cardiovascular Disease in Brussels, Belgium: An Ecological Study	Belgium	longitudinal	administrative unit	Land-use Type			Tree Cover					Real	GIS			Mental disorder					Epidemiological measurement
50	Chiang, Y. C.; Li, D. Y.	2019	Metric or topological proximity? The associations among proximity to parks, the frequency of residents' visits to parks, and perceived stress	Taiwan	cross-sectional	general population	Land-use Type			Public Parks					Real	GIS			Stress					Questionnaire
51	Chou, W. Y.; Hung, S. H.	2021	Cumulative Frequency of Nature Dose: How Continuous and Regular Forest Walking Improves Nature Relatedness, Restorativeness, and Learning Engagement in College Students	Taiwan	experimental	Young adults/students	Land-use Type			Forest					Real	Intervention			Mental wellbeing	Cognitive outcomes				Questionnaire
52	Chung, K.; Lee, D.; Park, J. Y.	2018	Involuntary Attention Restoration During Exposure to Mobile-Based 360 degrees Virtual Nature in Healthy Adults With Different Levels of Restorative Experience: Event-Related Potential Study	South Korea	experimental	general population	Land-use Type			Grassland	Blue space				Virtual	Intervention			Cognitive outcomes	Restoration	Brain activity & structure			Questionnaire	Neurological indicator
53	Cleary, A.; Roiko, A.; Burton, N. W.; Fielding, K. S.; Murray, Z.; Turrell, G.	2019	Changes in perceptions of urban green space are related to changes in psychological well-being: Cross-sectional and longitudinal study of mid-aged urban residents	Australia	longitudinal/ cross-sectional	general population	Landscape	Land-use Type		Urban Green	Tree Cover				Real	Self-reported			Mental wellbeing					Questionnaire
54	Coldwell, D. F.; Evans, K. L.	2018	Visits to urban green-space and the countryside associate with different components of mental well-being and are better predictors than perceived or actual local urbanisation intensity	UK	cross-sectional	general population	Landscape	Land-use Type		Rural Greenspace	Public Parks	Gardens			Real	Self-reported			Mental wellbeing					Questionnaire
55	Colley, K.; Brown, C.; Montarzino, A.	2017	Understanding Knowledge Workers' Interactions With Workplace Greenspace: Open Space Use and Restoration Experiences at Urban-Fringe Business Sites	UK	cross-sectional	general population	Landscape			Urban Green					Real	Self-reported			Restoration					Questionnaire
56	Cottagiri, S. A.; Villeneuve, P. J.; Raina, P.; Le Griffith; Rainham, D.; Dales, R.; Peters, C. E.; Ross, N. A.; Crouse, D. L.	2022	Increased urban greenness associated with improved mental health among middle-aged and older adults of the Canadian Longitudinal Study on Aging (CLSA)	Canada	cross-sectional	general population	Landscape			Urban Green					Real	GIS			Mental disorder	Mental health				Questionnaire
57	Cox, D. T.C.; Shanahan, D. F.; Hudson, H. L.; Plummer, K. E.; Siriwardena, G. M.; Fuller, R. A.; Anderson, K.; Hancock, S.; Gaston, K. J.	2017	Doses of Neighborhood Nature: The Benefits for Mental Health of Living with Nature	UK	cross-sectional	general population	Landscape			Urban Green					Real	GIS			Mental disorder	Stress	Affect			Questionnaire
58	Crous-Bou, M.; Gascon, M.; Gispert, J. D.; Cirach, M.; Sánchez-Benavides, G.; Falcon, C.; Arenaza-Urquijo, E. M.; Gotsens, X.; Fauria, K.; Sunyer, J.; Nieuwenhuijsen, M. J.; Luis Molinuevo, J.	2020	Impact of urban environmental exposures on cognitive performance and brain structure of healthy individuals at risk for Alzheimer's dementia	Spain	cross-sectional	general population	Landscape	Land-use Type		Urban Green	Arable Land	Forest			Real	GIS			Cognitive outcomes	Brain activity & structure				Cognitive testing	Neurological indicator
59	Crouse, D. L.; Pinault, L.; Christidis, T.; Lavigne, E.; Thomson, E. M.; Villeneuve, P. J.	2021	Residential greenness and indicators of stress and mental well-being in a Canadian national-level survey	Canada	cross-sectional	general population	Landscape			Urban Green					Real	GIS			Stress	Mental health				Questionnaire
60	Deng, L.; Li, X.; Luo, H.; Fu, E. K.; Ma, J.; Sun, L. X.; Huang, Z.; Cai, S. Z.; Jia, Y.	2020	Empirical study of landscape types, landscape elements and landscape components of the urban park promoting physiological and psychological restoration	China	experimental	general population	Land-use Type			Public Parks					Real	Intervention			Mood	Restoration	Brain activity & structure			Physiological marker	Neurological indicator	Questionnaire
61	Di, N.; Li, S. S.; Xiang, H.; Xie, Y. Y.; Mao, Z. X.; Hou, J.; Liu, X. T.; Huo, W. Q.; Yang, B. Y.; Dong, G. H.; Wang, C. J.; Chen, G. B.; Guo, Y. M.	2020	Associations of Residential Greenness with Depression and Anxiety in Rural Chinese Adults	China	cross-sectional	general population	Landscape			Urban Green					Real	GIS			Mental disorder	Affect				Questionnaire
62	Dipeolu, A. A.; Ibem, E. O.; Fadamiro, J. A.; Omoniyi, S. S.; Aluko, R. O.	2021	Influence of green infrastructure on residents' self-perceived health benefits in Lagos metropolis, Nigeria	Nigeria	cross-sectional	general population	Landscape	Land-use Type		Urban Green	Public Parks				Real	Self-reported			Mental health					Questionnaire
63	Djeudeu, D.; Engel, M.; Jöckel, K-H; Moebus, S.; Ickstadt, K.	2020	Spatio-temporal analysis of the risk of depression at district-level and association with greenness based on the Heinz Nixdorf Recall Study	Germany	longitudinal	administrative unit	Landscape			Urban Green					Real	GIS			Mental disorder					Questionnaire
64	Douglas, J. W.A.; Evans, K. L.	2022	An experimental test of the impact of avian diversity on attentional benefits and enjoyment of people experiencing urban green-space	UK	experimental	general population	Land-use Type			Public Parks					Virtual	Intervention			Restoration	Cognitive outcomes				Cognitive testing	Questionnaire
65	Dybvik, J. B.; Sundsford, S.; Wang, C. E.A.; Nivison, M.	2018	Significance of nature in a clinical setting and its perceived therapeutic value from patients' perspective	Norway	qualitative	Patients (with medical condition)	Landscape			Urban Green	Rural Greenspace				Real	SR qualitative	Expert assessment		Mental health					Qualitative measurement
66	Dzhambov, A.; Hartig, T.; Markevych, I.; Tilov, B.; Dimitrova, D.	2018	Urban residential greenspace and mental health in youth: Different approaches to testing multiple pathways yield different conclusions	Bulgaria	cross-sectional	general population	Landscape	Land-use Type		Urban Green	Public Parks	Tree Cover			Real	GIS	Self-reported		Mental health					Questionnaire
67	Dzhambov, am	2018	Residential green and blue space associated with better mental health: a pilot follow-up study in university students	Bulgaria	longitudinal	Young adults/students	Landscape			Urban Green					Real	GIS			Mental health					Questionnaire
68	Dzhambov, am; Bahchevanov, K. M.; Chompalov, K. A.; Atanassova, P. A.	2019	A feasibility study on the association between residential greenness and neurocognitive function in middle-aged Bulgarians	Bulgaria	cross-sectional	general population	Landscape			Urban Green					Real	GIS			Cognitive outcomes	Brain activity & structure				Cognitive testing	Neurological indicator
69	Dzhambov, am; Hartig, T.; Tilov, B.; Atanasova, V.; Makakova; Dimitrova, D. D.	2019	Residential greenspace is associated with mental health via intertwined capacity-building and capacity-restoring pathways	Bulgaria	cross-sectional	Young adults/students	Landscape	Land-use Type		Urban Green	Public Parks	Tree Cover			Real	GIS	Self-reported		Mental disorder	Affect				Questionnaire
70	Dzhambov, am; Lercher, P.; Browning, MHEM; Stoyanov, D.; Petrova, N.; Novakov, S.; Dimitrova, D. D.	2021	Does greenery experienced indoors and outdoors provide an escape and support mental health during the COVID-19 quarantine?	Bulgaria	cross-sectional	Young adults/students	Landscape	Land-use Type	Natural Elements	Urban Green	Gardens	Indoor Plants			Real	Self-reported			Mental disorder	Affect				Questionnaire
71	Dzhambov, am; Markevych, I.; Hartig, T.; Tilov, B.; Arabadzhiev, Z.; Stoyanov, D.; Gatseva, P.; Dimitrova, D. D.	2018	Multiple pathways link urban green- and bluespace to mental health in young adults	Bulgaria	cross-sectional	Young adults/students	Landscape	Land-use Type		Urban Green	Public Parks	Tree Cover			Real	GIS			Mental Health					Questionnaire
72	Egorov, A. I.; Griffin, S. M.; Converse, R. R.; Styles, J. N.; Sams, E. A.; Wilson, A.; Le Jackson; Wade, T. J.	2017	Vegetated land cover near residence is associated with reduced allostatic load and improved biomarkers of neuroendocrine, metabolic and immune functions	USA	cross-sectional	general population	Landscape			Urban Green					Real	GIS			Stress					Physiological marker
73	Elsadek, M.; Liu, B. Y.; Lian, Z. F.	2019	Green facades: Their contribution to stress recovery and well-being in high-density cities	China	experimental	Young adults/students	Natural Elements			Building greening					Real	Intervention			Stress	Mood	Brain activity & structure			Physiological marker	Questionnaire	Neurological indicator
74	Elsadek, M.; Liu, B. Y.; Lian, Z. F.; Xie, J. F.	2019	The influence of urban roadside trees and their physical environment on stress relief measures: A field experiment in Shanghai	China	experimental	general population	Land-use Type			Roadside greenery					Real	Intervention			Affect	Mood	Restoration	Vitality		Questionnaire
75	Elsadek, M.; Liu, B. Y.; Xie, J. F.	2020	Window view and relaxation: Viewing green space from a high-rise estate improves urban dwellers' wellbeing	China	experimental	general population	Land-use Type			Public Park					Real	Intervention			Stress	Mood	Brain activity & structure			Physiological marker	Questionnaire	Neurological indicator
76	Elsadek, M.; Shao, Y. H.; Liu, B. Y.	2021	Benefits of Indirect Contact With Nature on the Physiopsychological Well-Being of Elderly People	China	experimental	Elderly (over 60)	Land-use Type			Forest					Virtual	Intervention			Mood	Brain activity & structure				Physiological marker	Questionnaire	Neurological indicator
77	Engemann, K.; Pedersen, C. B.; Agerbo, E.; Arge, L.; Børglum, A. D.; Erikstrup, C.; Hertel, O.; Hougaard, D. M.; McGrath, J. J.; Mors, O.; Mortensen, P. B.; Nordentoft, M.; Sabel, C. E.; Sigsgaard, T.; Tsirogiannis, C.; Vilhjálmsson, B. J.; Werge, T.; Svenning, J.-C.; Horsdal, H. T.	2020	Association between Childhood Green Space, Genetic Liability, and the Incidence of Schizophrenia	Denmark	longitudinal	general population	Landscape			Urban Green					Real	GIS			Mental disorder					Epidemiological measurement
78	Engemann, K.; Pedersen, C. B.; Arge, L.; Tsirogiannis, C.; Mortensen, P. B.; Svenning, J. C.	2019	Residential green space in childhood is associated with lower risk of psychiatric disorders from adolescence into adulthood	Denmark	longitudinal	general population	Landscape			Urban Green					Real	GIS			Mental disorder					Epidemiological measurement
79	Engemann, K.; Svenning, J. C.; Arge, L.; Brandt, J.; Bruun, M. T.; Didriksen, M.; Erikstrup, C.; Geels, C.; Hertel, O.; Horsdal, H. T.; Kaspersen, K. A.; Mikkelsen, S.; Mortensen, P. B.; Nielsen, K. R.; Ostrowski, [SR]; Pedersen, O. B.; Tsirogiannis, C.; Sabel, C. E.; Sigsgaard, T.; Ullum, H.; Pedersen, C. B.	2021	A life course approach to understanding associations between natural environments and mental well-being for the Danish blood donor cohort	Denmark	cross-sectional	general population	Landscape			Urban Green					Real	GIS			Mental health					Questionnaire
80	Engemann, K.; Svenning, J. C.; Arge, L.; Brandt, J.; Erikstrup, C.; Geels, C.; Hertel, O.; Mortensen, P. B.; Plana-Ripoll, O.; Tsirogiannis, C.; Sabel, C. E.; Sigsgaard, T.; Pedersen, C. B.	2020	Associations between growing up in natural environments and subsequent psychiatric disorders in Denmark	Denmark	longitudinal	general population	Landscape			Urban Green					Real	GIS			Mental disorder					Epidemiological measurement
81	Engemann, K.; Svenning, J. C.; Arge, L.; Brandt, J.; Geels, C.; Mortensen, P. B.; Plana-Ripoll, O.; Tsirogiannis, C.; Pedersen, C. B.	2020	Natural surroundings in childhood are associated with lower schizophrenia rates	Denmark	longitudinal	general population	Landscape			Urban Green					Real	GIS			Mental disorder					Epidemiological measurement
82	Ewert, A.; Chang, Y.	2018	Levels of Nature and Stress Response	USA	experimental	general population	Landscape	Land-use Type		Rural Greenspace	Park				Real	Expert assessment			Stress					Physiological marker	Questionnaire
83	Feng, X. Q.; Astell-Burt, T.	2018	Residential green space quantity and quality and symptoms of psychological distress: a 15-year longitudinal study of 3897 women in postpartum	Australia	longitudinal	general population	Land-use Type			Public Parks					Real	GIS	Self-reported		Mental health					Questionnaire
84	Feng, X. Q.; Toms, R.; Astell-Burt, T.	2022	The nexus between urban green space, housing type, and mental health	Australia	cross-sectional	general population	Landscape	Land-use Type		Urban Green	Tree Cover	Grassland	Shrubland		Real	GIS			Mental health					Questionnaire
85	Fisher, J. C.; Bicknell, J. E.; Irvine, K. N.; Hayes, W. M.; Fernandes, D.; Mistry, J.; Davies, Z. G.	2021	Bird diversity and psychological wellbeing: A comparison of green and coastal blue space in a neotropical city	Guyana	cross-sectional	general population	Landscape			Urban Green					Real	Expert assessment			Affect					Questionnaire
86	Franek, M.; Petruzalek, J.	2021	Viewing Natural vs. Urban Images and Emotional Facial Expressions: An Exploratory Study	Czech Republic	experimental	Young adults/students	Land-use Type			Forest					Virtual	Intervention			Mood					Behavior or Facial expression
87	Franklin, M.; Yin, X. Z.; McConnell, R.; Fruin, S.	2020	Association of the Built Environment With Childhood Psychosocial Stress	USA	longitudinal	adolescents	Landscape			Urban Green					Real	GIS			Stress					Questionnaire
88	Gao, J.; Mancus, G. C.; Yuen, H. K.; Watson, J. H.; Lake, M. L.; Jenkins, G. R.	2021	Changes in cortisol and dehydroepiandrosterone levels immediately after urban park visits	USA	experimental	general population	Land-use Type			Public Parks					Real	Expert assessment			Stress	Mental health				Physiological marker	Questionnaire
89	Gao, T.; Song, R.; Zhu, L.; Qiu, L.	2019	What Characteristics of Urban Green Spaces and Recreational Activities Do Self-Reported Stressed Individuals Like? A Case Study of Baoji, China	China	cross-sectional	general population	Land-use Type			Public Parks					Real	Expert assessment			Stress					Questionnaire
90	Gao, T.; Zhang, T.; Zhu, L.; Gao, Y. A.; Qiu, L.	2019	Exploring Psychophysiological Restoration and Individual Preference in the Different Environments Based on Virtual Reality	China	experimental	Young adults/students	Land-use Type			Tree cover	Shrubland				Virtual	Intervention			Stress	Cognitive outcomes	Mood	Brain activity & structure		Neurological indicator	Questionnaire	Cognitive testing
91	Gascon, M.; Sanchez-Benavides, G.; Dadvand, P.; Martinez, D.; Gramunt, N.; Gotsens, X.; Cirach, M.; Vert, C.; Molinuevo, J. L.; Crous-Bou, M.; Nieuwenhuijsen, M.	2018	Long-term exposure to residential green and blue spaces and anxiety and depression in adults: A cross-sectional study	Spain	cross-sectional	general population	Landscape	Land-use Type		Urban Green	Public Parks				Real	GIS			Mental disorder					Questionnaire
92	Gerber, Stephan M.; Jeitziner, Marie-Madlen; Sänger, Simon D.; Knobel, Samuel E. J.; Marchal-Crespo, Laura; Müri, René M.; Schefold, Joerg C.; Jakob, Stephan M.; Nef, Tobias	2019	Comparing the Relaxing Effects of Different Virtual Reality Environments in the Intensive Care Unit: visualisational Study	Switzerland	experimental	general population	Landscape			Rural Greenspace					Virtual	Intervention			Restoration					Physiological marker	Questionnaire
93	Golding, S. E.; Gatersleben, B.; Cropley, M.	2018	An Experimental Exploration of the Effects of Exposure to Images of Nature on Rumination	UK	experimental	general population	Land-use Type			Forest	Shrubland				Virtual	Intervention			Affect	Restoration	Mood			Questionnaire
94	Goncalves, P.; Grilo, F.; Mendes, R. C.; Vierikko, K.; Elands, B.; Marques, T. A.; Santos-Reis, M.	2021	What's biodiversity got to do with it? Perceptions of biodiversity and restorativeness in urban parks	Portugal	cross-sectional	general population	Land-use Type	Natural Elements		Public Parks	Trees				Real	Self-reported	GIS	Expert assessment	Restoration					Questionnaire
95	Gonzales-Inca, C.; Pentti, J.; Stenholm, S.; Suominen, S.; Vahtera, J.; Käyhkö, N.	2022	Residential greenness and risks of depression: Longitudinal associations with different greenness indicators and spatial scales in a Finnish population cohort	Finland	longitudinal	general population	Landscape			Urban Green					Real	GIS			Mental disorder					Questionnaire	Epidemiological measurement
96	Gray, T.; Tracey, D.; Truong, S.; Ward, K.	2022	Community gardens as local learning environments in social housing contexts: participant perceptions of enhanced wellbeing and community connection	Australia	mixed methods	general population	Land-use Type			Gardens					Real	SR qualitative	Self-reported		Affect	Stress				Qualitative measurement
97	Ha, J.; Kim, H. J.; With, K. A.	2022	Urban green space alone is not enough: A landscape analysis linking the spatial distribution of urban green space to mental health in the city of Chicago	USA	cross-sectional	general population	Landscape	Land-use Type		Urban Green	Tree Cover	Grasslands			Real	GIS			Mental health					Questionnaire
98	Hadavi, S.	2017	Direct and Indirect Effects of the Physical Aspects of the Environment on Mental Well-Being	USA	cross-sectional	general population	Landscape	Land-use Type		Trees	Grass	Public Parks			Real	Self-reported			Mental wellbeing					Questionnaire
99	Hartley, K.; Perazzo, J.; Brokamp, C.; Gillespie, G. L.; Cecil, K. M.; LeMasters, G.; Yolton, K.; Ryan, P.	2021	Residential surrounding greenness and self-reported symptoms of anxiety and depression in adolescents	USA	longitudinal	adolescents	Landscape			Urban Green					Real	GIS			Affect	Mental disorder				Questionnaire
100	Hassan, A.; Tao, J.; Li, G.; Jiang, M. Y.; Aii, L.; Jiang, Z. H.; Liu, Z. F.; Chen, Q. B.	2018	Effects of Walking in Bamboo Forest and City Environments on Brainwave Activity in Young Adults	China	experimental	Young adults/students	Land-use Type			Forest					Real	Intervention			Affect	Mood	Restoration	Brain activity & structure		Questionnaire	Physiological marker	Neurological indicator
101	Hatala, A. R.; Njeze, C.; Morton, D.; Pearl, T.; Bird-Naytowhow, K.	2020	Land and nature as sources of health and resilience among Indigenous youth in an urban Canadian context: a photovoice exploration	Canada	qualitative	adolescents	Land-use Type	Natural Elements		Blue spaces	Trees	Plants			Real	SR qualitative			Stress	Mental wellbeing				Qualitative measurement
102	He, J. L.; Li, L.; Li, J. M.	2022	Generating Inclusive Health Benefits from Urban Green Spaces: An Empirical Study of Beijing Olympic Forest Park	China	cross-sectional	general population	Land-use Type			Public Parks					Real	Self-reported			Stress					Questionnaire
103	Helbich, M.; Klein, N.; Roberts, H.; Hagedoorn, P.; Groenewegen, P. P.	2018	More green space is related to less antidepressant prescription rates in the Netherlands: A Bayesian geoadditive quantile regression approach	Netherlands	cross-sectional	administrative unit	Landscape			Urban Green					Real	GIS			Mental disorder					Epidemiological measurement
104	Helbich, M.; Poppe, R.; Oberski, D.; van Emmichoven, M. Z.; Schram, R.	2021	Can't see the wood for the trees? An assessment of street view- and satellite-derived greenness measures in relation to mental health	Netherlands	cross-sectional	general population	Landscape			Urban Green					Real	GIS	SV		Affect	Mental disorder				Questionnaire
105	Helbich, M.; Yao, Y.; Liu, Y.; Zhang, J. B.; Liu, P. H.; Wang, R. Y.	2019	Using deep learning to examine street view green and blue spaces and their associations with geriatric depression in Beijing, China	China	cross-sectional	Elderly (over 60)	Landscape			Urban Green					Real	GIS	SV		Mental disorder					Questionnaire
106	Henson, Philip; Pearson, John F.; Keshavan, Matcheri; Torous, John	2020	Impact of dynamic greenspace exposure on symptomatology in individuals with schizophrenia	USA	cross-sectional	Patients (with medical condition)	Landscape			Urban Green					Real	EMA			Mental disorder	Affect	Miscellaneous			Questionnaire
107	Herman, K.; Ciechanowski, L.; Przegalinska, A.	2021	Emotional Well-Being in Urban Wilderness: Assessing States of Calmness and Alertness in Informal Green Spaces (IGSs) with Muse-Portable EEG Headband	Poland	experimental	general population	Land-use Type			Public Parks	Informal Greenspace				Real	Intervention			Mental wellbeing	Brain activity & structure				Neurological indicator
108	Herrera, R.; Markevych, I.; Berger, U.; Genuneit, J.; Gerlich, J.; Nowak, D.; Schlotz, W.; Vogelberg, C.; Mutius, E. von; Weinmayr, G.; Windstetter, D.; Weigl, M.; Heinrich, J.; Radon, K.	2018	Greenness and job-related chronic stress in young adults: a prospective cohort study in Germany	Germany	longitudinal	Young adults/students	Landscape			Urban Green					Real	GIS			Stress					Questionnaire
109	Hicks, L. J.; Smith, A. C.; Ralph, B. C.W.; Smilek, D.	2020	Restoration of sustained attention following virtual nature exposure: Undeniable or unreliable?	Canada	experimental	Young adults/students	Land-use Type			Blue spaces	Forest	Gardens	Grassland		Virtual	Intervention			Cognitive outcomes					Cognitive testing
110	Hidalgo, A. K.	2021	Mental health in winter cities: The effect of vegetation on streets	Canada	experimental	general population	Land-use Type			Roadside greenery					Virtual	Intervention			Cognitive outcomes					Cognitive testing
111	Hofmann, M.; Young, C.; Binz, T. M.; Baumgartner; Bauer, N.	2018	Contact to Nature Benefits Health: Mixed Effectiveness of Different Mechanisms	Switzerland	longitudinal	general population	Land-use Type			Gardens	Forest				Real	Self-reported			Stress	Mood				Questionnaire	Physiological marker
112	Hoj, S. B.; Paquet, C.; Caron, J.; Daniel, M.	2021	Relative 'greenness' and not availability of public open space buffers stressful life events and longitudinal trajectories of psychological distress	Canada	longitudinal	general population	Landscape			Urban Green					Real	GIS			Mental health	Miscellaneous				Questionnaire
113	Houlden, V.; Weich, S.; Jarvis, S.	2017	A cross-sectional analysis of green space prevalence and mental wellbeing in England	UK	cross-sectional	general population	Landscape			Urban Green					Real	GIS			Mental wellbeing					Questionnaire
114	Huang, Q. Y.; Yang, M. Y.; Jane, H. A.; Li, S. H.; Bauer, N.	2020	Trees, grass, or concrete? The effects of different types of environments on stress reduction	China	experimental	Young adults/students	Natural Elements			Trees	Grass				Virtual	Intervention			Stress	Affect				Questionnaire	Physiological marker
115	Huang, S. P.; Qi, J. D.; Li, W.; Dong, J. W.; van den Bosch, C. K.	2021	The Contribution to Stress Recovery and Attention Restoration Potential of Exposure to Urban Green Spaces in Low-Density Residential Areas	China	experimental	Young adults/students	Landscape			Urban Green					Real	Intervention			Stress	Restoration				Questionnaire	Physiological marker
116	Hubbard, G.; Daas, C. den; Johnston, M.; Murchie, P.; Thompson, C. W.; Dixon, D.	2021	Are Rurality, Area Deprivation, Access to Outside Space, and Green Space Associated with Mental Health during the COVID-19 Pandemic? A Cross Sectional Study (CHARIS-E)	UK	cross-sectional	general population	Landscape			Urban Green	Rural Greenspace				Real	Self-reported			Mental disorder	Affect				Questionnaire
117	Huerta, C. M.; Utomo, A.	2021	Evaluating the association between urban green spaces and subjective well-being in Mexico city during the COVID-19 pandemic	Mexico	cross-sectional	general population	Landscape			Urban Green					Real	Self-reported			Mental wellbeing					Questionnaire
118	Hunter; Gillespie, B. W.; Chen, S. Y.P.	2019	Urban Nature Experiences Reduce Stress in the Context of Daily Life Based on Salivary Biomarkers	USA	experimental	general population	Landscape			Urban Green	Rural Greenspace				Real	Intervention			Stress					Physiological marker
119	Hystad, P.; Payette, Y.; Noisel, N.; Boileau, C.	2019	Green space associations with mental health and cognitive function: Results from the Quebec CARTaGENE cohort	Canada	cross-sectional	general population	Landscape			Urban Green					Real	GIS			Mental disorder	Affect	Cognitive outcomes			Questionnaire	Epidemiological measurement	Cognitive testing
120	Iqbal, A.; Mansell, W.	2021	A Thematic Analysis of Multiple Pathways Between Nature Engagement Activities and Well-Being	UK	qualitative	Young adults/students	Landscape	Land-use Type	Natural Elements	Rural Greenspace	Parks	Blue space	Gardens	Forests	Real	SR qualitative			Mental Health					Qualitative measurement
121	Janeczko, E.; Bielinis, E.; Wojcik, R.; Woznicka, M.; Kedziora, W.; Lukowski, A.; Elsadek, M.; Szyc, K.; Janeczko, K.	2020	When Urban Environment Is Restorative: The Effect of Walking in Suburbs and Forests on Psychological and Physiological Relaxation of Young Polish Adults	Poland	experimental	Young adults/students	Landscape	Land-use Type		Urban Green	Forest				Real	Intervention			Stress	Affect	Mood	Vitality	Restoration	Questionnaire	Physiological marker
122	Jang, S.; So, W.-Y.	2017	The effect of short-term outdoor taekwondo training on the concentration and mood of taekwondo players	South Korea	experimental	general population	Landscape			Rural Greenspace					Real	Intervention			Mood	Cognitive outcomes				Cognitive testing	Questionnaire
123	Jarvis, I.; Koehoorn, M.; Gergel, S. E.; van den Bosch, M.	2020	Different types of urban natural environments influence various dimensions of self-reported health	Canada	cross-sectional	general population	Landscape	Land-use Type		Urban Green	Forest	Grassland	Shrubland		Real	GIS			Mental health	Mental disorder				Questionnaire
124	Jato-Espino, Daniel; Moscardó, Vanessa; Vallina Rodríguez, Alejandro; Lázaro, Esther	2022	Spatial statistical analysis of the relationship between self-reported mental health during the COVID-19 lockdown and closeness to green infrastructure	Spain	cross-sectional	administrative unit	Landscape			Urban Green					Real	GIS			Stress	Affect	Mood	Affect		Questionnaire
125	Jiang, Xiangrong; Larsen, Linda; Sullivan, William	2020	Connections-between Daily Greenness Exposure and Health Outcomes	USA	cross-sectional	general population	Landscape	Land-use Type		Urban Green	Tree Cover	Roadside greenery			Real	GIS	SV		Stress	Mental health				Questionnaire
126	Jimenez, M. P.; Elliott, E. G.; DeVille, N. V.; Laden, F.; Hart, J. E.; Weuve, J.; Grodstein, F.; James, P.	2022	Residential Green Space and Cognitive Function in a Large Cohort of Middle-Aged Women	USA	cross-sectional	general population	Landscape			Urban Green					Real	GIS			Cognitive outcomes					Cognitive testing
127	Jin, X. R.; Shu, C.; Zeng, Y.; Liang, L. M.; Ji, J. S.	2021	Interaction of greenness and polygenic risk score of Alzheimer's disease on risk of cognitive impairment	China	cross-sectional	Elderly (over 60)	Landscape			Urban Green					Real	GIS			Cognitive outcomes					Cognitive testing
128	Jo, H. I.; Lee, K.; Jeon, J. Y.	2022	Effect of noise sensitivity on psychophysiological response through monoscopic 360 video and stereoscopic sound environment experience: a randomized control trial	South Korea	experimental	Young adults/students	Landscape			Urban Green					Virtual	Intervention			Stress	Mood				Questionnaire	Physiological marker
129	Jo, H.; Ikei, H.; Song, C.; Miyazaki, Y.	2020	Individual differences in the psychological effects of forest sounds based on type A and type B behavior patterns	Japan	experimental	Young adults/students	Land-use Type			Forest					Real	Intervention			Mood					Questionnaire
130	Jo, H.; Song, C. R.; Ikei, H.; Enomoto, S.; Kobayashi, H.; Miyazaki, Y.	2019	Physiological and Psychological Effects of Forest and Urban Sounds Using High-Resolution Sound Sources	Japan	experimental	Young adults/students	Land-use Type			Forest					Real	Intervention			Stress	Mood	Brain activity & structure			Questionnaire	Physiological marker
131	Johnson, Katherine A.; Pontvianne, Annabelle; Ly, Vi; Jin, Rui; Januar, Jonathan Haris; Machida, Keitaro; Sargent, Leisa D.; Lee, Kate E.; Williams, Nicholas S. G.; Williams, Kathryn J. H.	2022	Water and Meadow Views Both Afford Perceived but Not Performance-Based Attention Restoration: Results From Two Experimental Studies	Australia	experimental	Young adults/students	Land-use Type			Grassland					Virtual	Intervention			Cognitive outcomes	Restoration	Miscellaneous			Questionnaire	Cognitive testing	Physiological marker
132	Jones, M. V.; Gidlow, C. J.; Hurst, G.; Masterson, D.; Smith, G.; Ellis, N.; Clark-Carter, D.; Tarvainen, M. P.; Braithwaite, E. C.; Nieuwenhuijsen, M.	2021	Psycho-physiological responses of repeated exposure to natural and urban environments	UK	longitudinal	general population	Land-use Type			Public Parks					Real	Intervention			Mood	Cognitive outcomes	Restoration	Stress		Questionnaire	Cognitive testing	Physiological marker
133	Juanhong Yu; Kai Keng Ang; Su Hui Ho; Sia, A.; Ho, R.	2017	Prefrontal cortical activation while viewing urban and garden scenes: A pilot fNIRS study	Singapore	experimental	general population	Land-use Type			Gardens					Virtual	Intervention			Brain activity & structure					Physiological marker
134	Kajosaari, A.; Pasanen, T. P.	2021	Restorative benefits of everyday green exercise: A spatial approach	Finland	cross-sectional	general population	Land-use Type			Public Parks	Gardens	Forest			Real	GIS			Stress	Restoration				Questionnaire
135	Kanelli, A. A.; Dimitrakopoulos, P. G.; Fyllas, N. M.; Chrousos, G. P.; Kalantzi, O. I.	2021	Engaging the Senses: The Association of Urban Green Space with General Health and Well-Being in Urban Residents	Greece	experimental	general population	Land-use Type			Forest					Real	Intervention			Stress	Mood				Physiological marker	Questionnaire	Qualitative measurement
136	Kang, Y.; Kim, E. J.	2019	Differences of Restorative Effects While Viewing Urban Landscapes and Green Landscapes	USA	experimental	general population	Land-use Type			Forest	Grassland	Public Parks	Blue space		Virtual	Intervention			Restoration					Physiological marker	Questionnaire
137	Keijzer, C. de; Tonne, C.; Basagana, X.; Valentin, A.; Singh-Manoux, A.; Alonso, J.; Anto, J. M.; Nieuwenhuijsen, M. J.; Sunyer, J.; Dadvand, P.	2018	Residential Surrounding Greenness and Cognitive Decline: A 10-Year Follow-up of the Whitehall II Cohort	UK	longitudinal	general population	Landscape			Urban Green					Real	GIS			Cognitive outcomes					Cognitive testing
138	Kim, J.; Park, D. B.; Seo, J. I.	2020	Exploring the Relationship between Forest Structure and Health	South Korea	cross-sectional	general population	Land-use Type			Forest					Real	GIS			Stress	Mental disorder				Questionnaire
139	Kim, Jayeun; Kim, Ho	2017	Demographic and Environmental Factors Associated with Mental Health: A Cross-Sectional Study	South Korea	cross-sectional	general population	Landscape	Land-use Type		Urban Green	Public Parks				Real	GIS			Stress	Mental health				Questionnaire
140	Kingsley, J.; Foenander, E.; Bailey, A.	2019	"You feel like you're part of something bigger": exploring motivations for community garden participation in Melbourne, Australia	Australia	qualitative	general population	Land-use Type			Gardens					Real	SR qualitative	Expert assessment		Stress					Qualitative measurement
141	Klein, Y.; Lindfors, P.; Osika, W.; Hanson, L. L.M.; Stenfors, C. U.D.	2022	Residential Greenspace Is Associated with Lower Levels of Depressive and Burnout Symptoms, and Higher Levels of Life Satisfaction: A Nationwide Population-Based Study in Sweden	Sweden	cross-sectional	general population	Landscape			Urban Green					Real	GIS			Mental disorder	Miscellaneous				Questionnaire
142	Klompmaker, J. O.; Hoek, G.; Bloemsma, L. D.; Wijga, A. H.; van den Brink, C.; Brunekreef, B.; Lebret, E.; Gehring, U.; Janssen, N. A.H.	2019	Associations of combined exposures to surrounding green, air pollution and traffic noise on mental health	Netherlands	cross-sectional	general population	Landscape			Urban Green					Real	GIS			Mental health	Mental disorder				Questionnaire	Epidemiological measurement
143	Kobayashi, H.; Ikei, H.; Song, C.; Kagawa, T.; Miyazaki, Y.	2021	Comparing the impact of forest walking and forest viewing on psychological states	Japan	experimental	Young adults/students	Land-use Type			Forest					Real	Intervention			Mood					Questionnaire
144	Kondo, M. C.; Triguero-Mas, M.; Donaire-Gonzalezi, D.; Seto, E.; Valentin, A.; Hurst, G.; Carrasco-Turigas, G.; Masterson, D.; Ambros, A.; Ellis, N.; Swart, W.; Davis, N.; Maas, J.; Jerrett, M.; Gidlow, C. J.; Nieuwenhuijsen, M. J.	2020	Momentary mood response to natural outdoor environments in four European cities	Spain, United Kingdom, Netherlands, Lithuania	cross-sectional	general population	Landscape			Urban Green	Rural Greenspace	Bluespace			Real	EMA			Affect					Questionnaire
145	Kristine, E.; Bocker, P. C.; Lars, A.; Constantinos, T.; Bo, M. P.; Jens-Christian, S.	2018	Childhood exposure to green space - A novel risk-decreasing mechanism for schizophrenia?	Denmark	longitudinal	general population	Landscape			Urban Green					Real	GIS			Mental disorder					Epidemiological measurement
146	Kuhn, S.; Duzel, S.; Eibich, P.; Krekel, C.; Wustemann, H.; Kolbe, J.; Martensson, J.; Goebel, J.; Gallinat, J.; Wagner, G. G.; Lindenberger, U.	2017	In search of features that constitute an "enriched environment" in humans: Associations between geographical properties and brain structure	Germany	cross-sectional	Elderly (over 60)	Landscape	Land-use Type		Forest	Urban Green				Real	GIS			Brain activity & structure					Neurological indicator
147	Kuhn, S.; Duzel, S.; Mascherek, A.; Eibich, P.; Krekel, C.; Kolbe, J.; Goebel, J.; Gallinat, J.; Wagner, G. G.; Lindenberger, U.	2021	Urban green is more than the absence of city: Structural and functional neural basis of urbanicity and green space in the neighbourhood of older adults	Germany	cross-sectional	Elderly (over 60)	Landscape			Urban Green					Real	GIS			Brain activity & structure	Affect	Stress	Miscellaneous		Neurological indicator	Questionnaire
148	Kuhn, S.; Forlim, C. G.; Lender, A.; Wirtz, J.; Gallinat, J.	2021	Brain functional connectivity differs when viewing pictures from natural and built environments using fMRI resting state analysis	Germany	experimental	general population	Land-use Type			Rural Greenspace					Virtual	Intervention			Brain activity & structure	Stress	Mood	Affect		Questionnaire	Neurological indicator
149	Kwok, S. W.H.; Wu, C. S.T.; Tong, H. T.; Ho, C. N.; Leung, K. L.; Leung, Y. C.P.; Lui, K. C.; Wong, C. K.C.	2021	Effects of the School-Based Integrated Health Promotion Program With Hydroponic Planting on Green Space Use and Satisfaction, Dietary Habits, and Mental Health in Early Adolescent Students: A Feasibility Quasi-Experiment	China	experimental	general population	Land-use Type			Gardens					Real	Intervention			Mood	Mental disorder	Miscellaneous			Questionnaire
150	Lee, D. G.; Lee, M. M.; Jeong, Y. M.; Kim, J. G.; Yoon, Y. K.; Shin, W. S.	2021	Influence of Forest Visitors' Perceived Restorativeness on Social-Psychological Stress	South Korea	cross-sectional	general population	Landscape	Land-use Type		Rural Greenspace	Forest				Real	Expert assessment			Restoration	Mental wellbeing				Questionnaire
151	Lee, E.; Bailey, A. W.; Hungenberg, E.; Demastus, C.; Kang, H. K.	2021	Comparison of psychological states of runners within urban and nature environments: the application of electroencephalography (EEG), geographic information systems (GIS), and fitness tracker	USA	experimental	general population	Landscape			Rural Greenspace					Real	Intervention			Brain activity & structure					Neurological indicator	Physiological marker
152	Lee, H. J.; Lee, D. K.	2019	Do Sociodemographic Factors and Urban Green Space Affect Mental Health Outcomes Among the Urban Elderly Population?	South Korea	cross-sectional	Elderly (over 60)	Landscape			Urban Green					Real	GIS			Stress	Mental disorder				Questionnaire
153	Lee, J.	2017	Experimental study on the health benefits of garden landscape	South Korea	experimental	Young adults/students	Land-use Type			Public Parks					Virtual	Intervention			Brain activity & structure	Mood	Affect			Questionnaire	Physiological marker
154	Li, D. Y.; Deal, B.; Zhou, X. L.; Slavenas, M.; Sullivan, W. C.	2018	Moving beyond the neighborhood: Daily exposure to nature and adolescents' mood	USA	longitudinal	adolescents	Landscape			Urban Green					Real	EMA			Mood					Questionnaire
155	Li, D. Y.; Zhai, Y. J.; Xiao, Y. Y.; Newman, G.; Wang, D.	2019	Subtypes of park use and self-reported psychological benefits among older adults: A multilevel latent class analysis approach	China	experimental	Elderly (over 60)	Land-use Type			Public Parks					Real	Expert assessment			Affect	Mental disorder	Restoration	Mood		Questionnaire
156	Li, H. Q.D.; Dong, W. Y.; Wang, Z. M.; Chen, N.; Wu, J. P.; Wang, G. X.; Jiang, T.	2021	Effect of a Virtual Reality-Based Restorative Environment on the Emotional and Cognitive Recovery of Individuals with Mild-to-Moderate Anxiety and Depression	China	experimental	general population	Land-use Type			Gardens					Virtual	Intervention			Brain activity & structure	Affect	Mental disorder			Questionnaire	Neurological indicator
157	Li, H. S.; Liu, H. W.; Yang, Z. Q.; Bi, S. L.; Cao, Y.; Zhang, G. D.	2021	The Effects of Green and Urban Walking in Different Time Frames on Physio-Psychological Responses of Middle-Aged and Older People in Chengdu, China	China	experimental	general population	Land-use Type			Public Park					Real	Intervention			Stress	Affect	Mood	Restoration		Questionnaire	Physiological marker
158	Li, H.; Xie, H.; Woodward, G.	2021	Soundscape components, perceptions, and EEG reactions in typical mountainous urban parks	China	experimental	Young adults/students	Land-use Type			Public Parks					Real	Intervention			Brain activity & structure					Neurological indicator
159	Li, Z. M.; Zhang, W. Z.; Wang, L. S.; Liu, H.	2022	Regulating effects of the biophilic environment with strawberry plants on psychophysiological health and cognitive performance in small spaces	China	experimental	general population	Natural Elements			Indoor plants					Real	Intervention			Mood	Stress	Brain activity & structure	Miscellaneous		Questionnaire	Physiological marker	Neurological indicator	Cognitive testing
160	Lin, W.; Chen, Q. B.; Jiang, M. Y.; Tao, J. Y.; Liu, Z. F.; Zhang, X. X.; Wu, L. J.; Xu, S.; Kang, Y. S.; Zeng, Q. Y.	2020	Sitting or Walking? Analyzing the Neural Emotional Indicators of Urban Green Space Behavior with Mobile EEG	China	experimental	Young adults/students	Land-use Type			Grassland					Real	Intervention			Brain activity & structure					Neurological indicator
161	Lin, W.; Chen, Q. B.; Jiang, M. Y.; Zhang, X. X.; Liu, Z. F.; Tao, J. Y.; Wu, L. J.; Xu, S.; Kang, Y. S.; Zeng, Q. Y.	2019	The effect of green space behaviour and per capita area in small urban green spaces on psychophysiological responses	China	experimental	Young adults/students	Land-use Type			Grassland					Real	Intervention			Stress	Cognitive outcomes	Mood	Brain activity & structure		Neurological indicator	Physiological marker	Cognitive testing	Questionnaire
162	Liu, H. X.; Li, F.; Li, J. Y.; Zhang, Y. Y.	2017	The relationships between urban parks, residents' physical activity, and mental health benefits: A case study from Beijing, China	China	cross-sectional	general population	Land-use Type			Public Parks					Real	Self-reported			Mental health					Questionnaire
163	Liu, H. X.; Ren, H.; Remme, R. P.; Nong, H. F.; Sui, C. H.	2021	The effect of urban nature exposure on mental health-a case study of Guangzhou	China	cross-sectional	general population	Land-use Type			Public Parks					Real	GIS			Mental disorder	Mood	Affect			Questionnaire
164	Liu, L. H.; Qu, H. Y.; Ma, Y. M.; Wang, K.; Qu, H. X.	2022	Restorative benefits of urban green space: Physiological, psychological restoration and eye movement analysis	China	experimental	Young adults/students	Land-use Type			Public Parks					Virtual	Intervention			Stress	Restoration				Questionnaire	Physiological marker
165	Liu, P.; Liu, M. N.; Xia, T. T.; Wang, Y. T.; Guo, P.	2021	The Relationship between Landscape Metrics and Facial Expressions in 18 Urban Forest Parks of Northern China	China	cross-sectional	general population	Land-use Type			Public Parks	Forest				Real	GIS			Mood					Behavior or Facial expression
166	Liu, P.; Liu, M. N.; Xia, T. T.; Wang, Y. T.; Wei, H. X.	2021	Can Urban Forest Settings Evoke Positive Emotion? Evidence on Facial Expressions and Detection of Driving Factors	China	cross-sectional	general population	Land-use Type			Forest					Real	Expert assessment			Mood					Behavior or Facial expression
167	Liu, Q. H.; Wang, X. P.; Liu, J. L.; An, C. Y.; Liu, Y. Q.; Fan, X. L.; Hu, Y. S.	2021	Physiological and Psychological Effects of Nature Experiences in Different Forests on Young People	China	experimental	Young adults/students	Land-use Type			Forest					Real	Intervention			Mood	Restoration	Vitality	Mental wellbeing		Questionnaire
168	Liu, Q. H.; Wang, X. P.; Liu, J. L.; Zhang, G. L.; An, C. Y.; Liu, Y. Q.; Fan, X. L.; Hu, Y. S.; Zhang, H.	2021	The Relationship between the Restorative Perception of the Environment and the Physiological and Psychological Effects of Different Types of Forests on University Students	China	experimental	Young adults/students	Land-use Type			Forest					Real	Intervention			Restoration	Vitality	Mental wellbeing			Questionnaire
169	Liu, Y.; Wang, R. Y.; Xiao, Y.; Huang, B. S.; Chen, H. S.; Li, Z. G.	2019	Exploring the linkage between greenness exposure and depression among Chinese people: Mediating roles of physical activity, stress and social cohesion and moderating role of urbanicity	China	cross-sectional	general population	Landscape			Urban Green					Real	GIS	Expert assessment		Mental disorder					Questionnaire
170	Lopes, S.; Lima, M.; Silva, K.	2020	Nature can get it out of your mind: The rumination reducing effects of contact with nature and the mediating role of awe and mood	Portugal	experimental	general population	Land-use Type			Public Parks					Real	Intervention			Mood	Affect				Questionnaire
171	Lotfi, Y. A.; Refaat, M.; El Attar, M.; Salam, A. A.	2020	Vertical gardens as a restorative tool in urban spaces of New Cairo	Egypt	experimental	general population	Natural Elements			Building greening					Virtual	Intervention			Restoration	Stress				Questionnaire	Physiological marker
172	Lu, J. C.; Luo, X. L.; Yang, N. N.; Shen, Y.	2021	Multiple Pathways: The Influence Mechanism of Greenspace Exposure on Mental Health-A Case Study of Hangzhou, China	China	cross-sectional	general population	Landscape			Urban Green					Real	SV			Mental health					Questionnaire
173	Maes, M. J.A.; Pirani, M.; Booth, E. R.; Shen, C.; Milligan, B.; Jones, K. E.; Toledano, M. B.	2021	Benefit of woodland and other natural environments for adolescents' cognition and mental health	UK	longitudinal	adolescents	Landscape	Land-use Type		Urban Green	Forest				Real	GIS			Cognitive outcomes	Miscellaneous				Cognitive testing
174	Mancus, G.; Cimino, an; Hasan, M. Z.; Campbell, J. C.; Winch, P. J.; Sharps, P.; Tsuyuki, K.; Da Granger; Stockman, J. K.	2021	Residential Greenness Positively Associated with the Cortisol to DHEA Ratio among Urban-Dwelling African American Women at Risk for HIV	USA	cross-sectional	general population	Landscape			Urban Green					Real	GIS			Stress					Physiological marker
175	Marois, A.; Charbonneau, B.; Szolosi, am; Watson, J. M.	2021	The Differential Impact of Mystery in Nature on Attention: An Oculometric Study	USA	experimental	Young adults/students	Landscape			Rural greenspace					Virtual	Intervention			Cognitive outcomes					Physiological marker
176	Marques, P.; Silva, A. S.; Quaresma, Y.; Manna, L. R.; Neto, N. D.; Mazzoni, R.	2021	Home gardens can be more important than other urban green infrastructure for mental well-being during COVID-19 pandemics	Brazil	cross-sectional	general population	Land-use Type	Natural Elements		Public Parks	Gardens	Trees	Indoor Plants		Real	GIS	Self-reported		Mental disorder	Stress	Affect			Questionnaire
177	Marselle; Bowler, de; Watzema, J.; Eichenberg, D.; Kirsten, T.; Bonn, A.	2020	Urban street tree biodiversity and antidepressant prescriptions	Germany	cross-sectional	general population	Land-use Type			Tree cover					Real	GIS			Mental disorder					Epidemiological measurement
178	Martin, L.; Pahl, S.; White, M. P.; May, J.	2019	Natural environments and craving: The mediating role of negative affect	UK	cross-sectional	general population	Landscape	Land-use Type		Urban Green	Public Parks	Gardens	Arable Land		Real	GIS	Self-reported		Mental disorder	Stress	Affect			Questionnaire
179	Maury-Mora, M.; Gomez-Villarino, M. T.; Varela-Martinez, C.	2022	Urban green spaces and stress during COVID-19 lockdown: A case study for the city of Madrid	Spain	cross-sectional	general population	Land-use Type	Natural Elements		Public Parks	Gardens	Courtyards	Indoor Plants		Real	Self-reported			Stress					Questionnaire
180	Mavoa, S.; Lucassen, M.; Denny, S.; Utter, J.; Clark, T.; Smith, M.	2019	Natural neighbourhood environments and the emotional health of urban New Zealand adolescents	New Zealand	cross-sectional	adolescents	Landscape			Urban Green					Real	GIS			Mental disorder					Questionnaire
181	McAllister, E.; Bhullar, N.; Schutte, N. S.	2017	Into the Woods or a Stroll in the Park: How Virtual Contact with Nature Impacts Positive and Negative Affect	Australia	experimental	general population	Land-use Type			Forest	Gardens	Public Parks			Virtual	Intervention			Restoration	Affect				Questionnaire
182	Mears, M.; Brindley, P.; Jorgensen, A.; Maheswaran, R.	2020	Population-level linkages between urban greenspace and health inequality: The case for using multiple indicators of neighbourhood greenspace	UK	cross-sectional	administrative unit	Land-use Type			Tree cover	Gardens	Public Parks			Real	GIS	Expert assessment		Mental disorder					Epidemiological measurement
183	Meidenbauer, Kimberly L.; Stenfors, Cecilia U. D.; Bratman, Gregory N.; Gross, James J.; Schertz, Kathryn E.; Choe, Kyoung Whan; Berman, Marc G.	2020	The affective benefits of nature exposure: What's nature got to do with it?	USA	experimental	general population	Landscape			Rural greenspace					Virtual	Intervention			Affect	Mood				Questionnaire
184	Memari, S.; Pazhouhanfar, M.; Grahn, P.	2021	Perceived Sensory Dimensions of Green Areas: An Experimental Study on Stress Recovery	Iran	experimental	Young adults/students	Landscape			Rural greenspace	Urban Green				Virtual	Intervention			Restoration					Questionnaire
185	Meng, Q.; Hu, X.; Kang, J.; Wu, Y.	2020	On the effectiveness of facial expression recognition for evaluation of urban sound perception	China	experimental	Young adults/students	Land-use Type			Public Parks					Real	Intervention			Mood					Behavior or Facial expression
186	Mennis, J.; Li, X. J.; Meenar, M.; Coatsworth, J. D.; McKeon, T. P.; Mason, M. J.	2021	Residential Greenspace and Urban Adolescent Substance Use: Exploring Interactive Effects with Peer Network Health, Sex, and Executive Function	USA	cross-sectional	adolescents	Landscape			Urban Green					Real	SV			Miscellaneous					Questionnaire
187	Mennis, J.; Mason, M.; Ambrus, A.	2018	Urban greenspace is associated with reduced psychological stress among adolescents: A Geographic Ecological Momentary Assessment (GEMA) analysis of activity space	USA	cross-sectional	adolescents; Patients (with medical condition)	Landscape			Urban Green					Real	EMA			Stress					Questionnaire
188	Menzel, C.; Dennenmoser, F.; Reese, G.	2020	Feeling Stressed and Ugly? Leave the City and Visit Nature! An Experiment on Self- and Other-Perceived Stress and Attractiveness Levels	Germany	experimental	Young adults/students	Land-use Type			Forest	Public Parks				Real	Intervention			Stress					Questionnaire
189	Methorst, J.; Bonn, A.; Marselle, M.; Bohning-Gaese, K.; Rehdanz, K.	2021	Species richness is positively related to mental health - A study for Germany	Germany	cross-sectional	general population	Landscape	Land-use Type		Urban Green	Rural Greenspace	Public Parks	Gardens		Real	GIS	Self-reported		Mental health					Questionnaire
190	Meyer-GrandBastien, A.; Burel, F.; Hellier, E.; Bergerot, B.	2020	A step towards understanding the relationship between species diversity and psychological restoration of visitors in urban green spaces using landscape heterogeneity	France	cross-sectional	general population	Landscape			Urban Green					Real	GIS			Mental wellbeing					Questionnaire
191	Michels, N.; Witte, F. de; Di Bisceglie, E.; Seynhaeve, M.; Vandebuerie, T.	2021	Green nature effect on stress response and stress eating in the lab: Color versus environmental content	Belgium	experimental	general population	Landscape			Rural greenspace					Virtual	Intervention			Restoration	Stress	Miscellaneous			Questionnaire	Physiological marker	Behavior or Facial expression
192	Min, K. B.; Kim, H. J.; Min, J. Y.	2017	Parks and green areas and the risk for depression and suicidal indicators	South Korea	cross-sectional	general population	Landscape			Urban Green					Real	GIS			Mental disorder					Questionnaire
193	Mintz, K. K.; Ayalon, O.; Nathan, O.; Eshet, T.	2021	See or Be? Contact with nature and well-being during COVID-19 lockdown	Israel	cross-sectional/ experimental	general population	Landscape			Urban Green	Rural Greenspace				Virtual, Real	Intervention	Self-reported		Stress	Affect	Mood	Vitality		Questionnaire
194	Mokhtar, D.; Aziz, N. A.A.; Mariapan, M.	2018	Physiological and Psychological Health Benefits of Urban Green Space in Kuala Lumpur: A comparison between Taman Botani Perdana and Jalan Bukit Bintang	Malaysia	experimental	Young adults/students	Land-use Type			Public Parks					Real	Intervention			Stress	Affect	Mood	Restoration		Questionnaire	Physiological marker
195	Moreira, T. C.L.; Polize, J. L.; Brito, M.; Da Silva, D. F.; Chiavegato, A. D.P.; Viana, M. C.; Andrade, L. H.; Mauad, T.	2022	Assessing the impact of urban environment and green infrastructure on mental health: results from the Sao Paulo Megacity Mental Health Survey	Brazil	cross-sectional	general population	Landscape	Land-use Type		Urban Green	Tree Cover	Grassland			Real	GIS			Mental disorder					Questionnaire
196	Mostajeran, F.; Krzikawski, J.; Steinicke, F.; Kuhn, S.	2021	Effects of exposure to immersive videos and photo slideshows of forest and urban environments	Germany	experimental	general population	Land-use Type			Forest					Virtual	Intervention			Affect	Mood	Stress			Questionnaire	Physiological marker
197	Moyle, W.; Jones, C.; Dwan, T.; Petrovich, T.	2018	Effectiveness of a Virtual Reality Forest on People With Dementia: A Mixed Methods Pilot Study	Australia	mixed methods	general population	Land-use Type			Forest					Virtual	Intervention			Mood	Miscellaneous				Qualitative measurement	Questionnaire
198	Mueller, M. A.E.; Flouri, E.; Kokosi, T.	2019	The role of the physical environment in adolescent mental health	UK	cross-sectional	adolescents	Landscape			Urban Green					Real	GIS			Mood	Miscellaneous				Questionnaire
199	Mukherjee, D.; Safraj, S.; Tayyab, M.; Shivashankar, R.; Patel, S. A.; Narayanan, G.; Ajay, V. S.; Ali, M. K.; Narayan, K. M.V.; Tandon, N.; Prabhakaran, D.	2017	Park availability and major depression in individuals with chronic conditions: Is there an association in urban India?	India	cross-sectional	Patients (with medical condition)	Land-use Type			Public Parks					Real	GIS			Mental disorder					Questionnaire
200	Murphy, L. F.; Kalpakjian, C.; Charlifue, S.; Heinemann, A. W.; Slavin, M.; Rohrbach, T.; Tulsky, D. S.; Botticello, A. L.	2022	Greener on the other side? an analysis of the association between residential greenspace and psychological well-being among people living with spinal cord injury in the United States	USA	cross-sectional	Patients (with medical condition)	Landscape			Urban Green	Rural Greenspace				Real	GIS			Affect	Mental disorder				Questionnaire
201	Nath, T. K.; Han, S. S.Z.; Lechner, am	2018	Urban green space and well-being in Kuala Lumpur, Malaysia	Malaysia	qualitative	general population	Land-use Type			Public Parks					Real	Self-reported			Stress	Restoration				Qualitative measurement
202	Nawrath, M.; Elsey, H.; Dallimer, M.	2022	Why cultural ecosystem services matter most: Exploring the pathways linking greenspaces and mental health in a low-income country	Nepal	mixed methods	general population	Landscape	Land-use Type	Natural Elements	Urban Green	Public Parks	Trees			Real	SR qualitative	SR qualitative		Mental health					Qualitative measurement
203	Nazif-Munoz, J. I.; Laurent, J.G.C.; Browning, M.; Spengler, J.; Olvera Álvarez, H. A.	2020	Green, brown, and gray: Associations between different measurements of land patterns and depression among nursing students in El Paso, Texas	USA	cross-sectional	Young adults/students	Landscape			Urban Green					Real	GIS			Mental disorder					Questionnaire
204	Neale, C.; Lopez, S.; Roe, J.	2021	Psychological Restoration and the Effect of People in Nature and Urban Scenes: A Laboratory Experiment	USA	experimental	general population	Landscape			Urban Green	Rural Greenspace				Virtual	Intervention			Mood	Restoration				Questionnaire
205	Neilson, B. N.; Craig, C. M.; Curiel, R. Y.; Klein, M. I.	2021	Restoring Attentional Resources With Nature: A Replication Study of Berto's (2005) Paradigm Including Commentary From Dr. Rita Berto	USA	experimental	Young adults/students	Landscape			Urban Green	Rural Greenspace				Virtual	Intervention			Cognitive outcomes					Cognitive testing
206	Nghiem, T. P.L.; Wong, K. L.; Jeevanandam, L.; Chang, C. C.; Tan, L. Y.C.; Goh, Y.; Carrasco, L. R.	2021	Biodiverse urban forests, happy people: Experimental evidence linking perceived biodiversity, restoration, and emotional wellbeing	Singapore	experimental	Young adults/students	Landscape	Land-use Type		Urban Green	Forest	Public Parks			Real	Intervention			Affect	Restoration				Questionnaire
207	Nichani, V.; Dirks, K.; Burns, B.; Bird, A.; Grant, C.	2017	Green space and depression during pregnancy: Results from the growing up in New Zealand study	New Zealand	cross-sectional	general population	Landscape			Urban Green					Real	GIS			Mental disorder					Questionnaire
208	Nishigaki, M.; Hanazato, M.; Koga, C.; Kondo, K.	2020	What types of greenspaces are associated with depression in urban and rural older adults?: A multilevel cross-sectional study from JAGES	Japan	cross-sectional	Elderly (over 60)	Land-use Type			Tree cover	Grassland	Arable Land			Real	GIS			Mental disorder					Questionnaire
209	Noel, C.; Rodriguez-Loureiro, L.; Vanroelen, C.; Gadeyne, S.	2021	Perceived Health Impact and Usage of Public Green Spaces in Brussels' Metropolitan Area During the COVID-19 Epidemic	Belgium	qualitative	general population	Land-use Type			Public Parks					Real	SR qualitative			Mental health					Qualitative measurement
210	Noordzij, J. M.; Beenackers, M. A.; Groeniger, J. O.; Timmermans, E.; Chaix, B.; Doiron, D.; Huisman, M.; Motoc, I.; Ruiz, M.; Wissa, R.; Avendano, M.; van Lenthe, F. J.	2021	Green spaces, subjective health and depressed affect in middle-aged and older adults: a cross-country comparison of four European cohorts	Netherlands, France, Czech Republic	cross-sectional	general population	Landscape			Urban Green					Real	GIS			Affect					Questionnaire
211	Noordzij, J. M.; Beenackers, M. A.; Groeniger, J. O.; van Lenthe, F. J.	2020	Effect of changes in green spaces on mental health in older adults: a fixed effects analysis	Netherlands	longitudinal	general population	Landscape			Urban Green					Real	GIS			Mental disorder					Questionnaire
212	Nordh, H.; Evensen, K. H.; Skar, M.	2017	A peaceful place in the city-A qualitative study of restorative components of the cemetery	Norway	qualitative	general population	Land-use Type			Cemetary					Real	Expert assessment	SR qualitative		Restoration					Qualitative measurement
213	Ochiai, H.; Song, C. R.; Jo, H.; Oishi, M.; Imai, M.; Miyazaki, Y.	2020	Relaxing Effect Induced by Forest Sound in Patients with Gambling Disorder	Japan	experimental	Patients (with medical condition)	Land-use Type			Forest					Real	Intervention			Mood	Stress				Questionnaire	Physiological marker
214	Oh, R. R.Y.; Fielding, K. S.S.; Chang, C. C.; Nghiem, L. P.; Tan, C. L.Y.; Quazi, S. A.; Shanahan, D. F.; Gaston, K. J.; Carrasco, R. L.; Fuller, R. A.	2021	Health and Wellbeing Benefits from Nature Experiences in Tropical Settings Depend on Strength of Connection to Nature	Singapore	cross-sectional	general population	Landscape	Land-use Type		Urban Green	Rural Greenspace	Tree Cover			Real	GIS	Self-reported		Mental disorder	Stress	Affect			Questionnaire
215	Ojala, A.; Korpela, K.; Tyrvainen, L.; Tiittanen, P.; Lanki, T.	2019	Restorative effects of urban green environments and the role of urban-nature orientedness and noise sensitivity: A field experiment	Finland	experimental	general population	Land-use Type			Forest					Real	Intervention			Restoration	Vitality	Stress			Questionnaire	Physiological marker
216	Olszewska-Guizzo, A.; Escoffier, N.; Chan, J.; Yok, T. P.	2018	Window view and the brain: Effects of floor level and green cover on the alpha and beta rhythms in a passive exposure eeg experiment	Singapore	experimental	general population	Landscape			Urban Green					Virtual	Intervention			Brain activity & structure					Neurological indicator
217	Olszewska-Guizzo, A.; Fogel, A.; Escoffier, N.; Ho, R.	2021	Effects of COVID-19-related stay-at-home order on neuropsychophysiological response to urban spaces: Beneficial role of exposure to nature?	Singapore	experimental/ longitudinal	general population	Land-use Type			Public Parks					Virtual	Intervention			Brain activity & structure	Mood	Mental disorder	Affect		Questionnaire	Neurological indicator
218	Olszewska-Guizzo, A.; Fogel, A.; Escoffier, N.; Sia, A.; Nakazawa, K.; Kumagai, A.; Dan, I. P.T.; Ho, R. G.	2022	Therapeutic Garden With Contemplative Features Induces Desirable Changes in Mood and Brain Activity in Depressed Adults	Singapore	experimental	Patients (with medical condition)	Land-use Type			Gardens					Real	Intervention			Brain activity & structure	Mood				Questionnaire	Neurological indicator	Physiological marker
219	Olszewska-Guizzo, A.; Sia, A.; Fogel, A.; Ho, R.	2020	Can Exposure to Certain Urban Green Spaces Trigger Frontal Alpha Asymmetry in the Brain?-Preliminary Findings from a Passive Task EEG Study	Singapore	experimental	general population	Land-use Type			Public Parks	Courtyard				Real	Intervention			Brain activity & structure	Mood				Questionnaire	Neurological indicator
220	Orstad, S. L.; Szuhany, K.; Tamura, K.; Le Thorpe; Jay, M.	2020	Park Proximity and Use for Physical Activity among Urban Residents: Associations with Mental Health	USA	cross-sectional	general population	Land-use Type			Public Parks					Real	Self-reported			Mental health					Questionnaire
221	Osborne, T.		Restorative and Afflicting Qualities of the Microspace Encounter: Psychophysiological Reactions to the Spaces of the City	UK	experimental	general population	Landscape			Urban Green					Real	SR qualitative	Intervention		Stress	Affect				Qualitative measurement	Physiological marker
222	Park, S. H.; Petrunoff, N. A.; Wang, N. X.; van Dam, R. M.; Sia, A.; Tan, C. S.; Muller-Riemenschneider, F.	2022	Daily park use, physical activity, and psychological stress: A study using smartphone-based ecological momentary assessment amongst a multi-ethnic Asian cohort	Singapore	longitudinal	general population	Land-use Type			Public Parks					Real	EMA			Stress					Questionnaire
223	Paul, L. A.; Hystad, P.; Burnett, R. T.; Kwong, J. C.; Crouse, D. L.; van Donkelaar, A.; Tu, K.; Lavigne, E.; Copes, R.; Martin, R. V.; Chen, H.	2020	Urban green space and the risks of dementia and stroke	Canada	longitudinal	general population	Landscape			Urban Green					Real	GIS			Mental disorder					Epidemiological measurement
224	Pelgrims, Ingrid; Devleesschauwer, Brecht; Guyot, Madeleine; Keune, Hans; Nawrot, Tim S.; Remmen, Roy; Saenen, Nelly D.; Trabelsi, Sonia; Thomas, Isabelle; Aerts, Raf; Clercq, Eva M. de	2021	Association between urban environment and mental health in Brussels, Belgium	Belgium	longitudinal	adolescents	Landscape	Land-use Type		Urban Green	Tree Cover				Real	GIS	SV		Mental health	Mental disorder	Affect	Miscellaneous		Questionnaire
225	Peng, W. J.; Shi, H. Y.; Li, M. Y.; Li, X. H.; Liu, T.; Wang, Y.	2022	Association of residential greenness with geriatric depression among the elderly covered by long-term care insurance in Shanghai	China	cross-sectional	Elderly (over 60)	Landscape			Urban Green					Real	GIS			Mental disorder					Questionnaire
226	Pfeiffer, Jack A.; Hart, Joy L.; Wood, Lindsey A.; Bhatnagar, Aruni; Keith, Rachel J.; Yeager, Ray A.; Smith, Ted; Tomlinson, Madeline; Gilkey, Delana; Kerstiens, Savanna; Gao, Hong; Srivastava, Sanjay; Walker, Kandi L.	2021	The importance of urban planning: Views of greenness and open space is reversely associated with self-reported views and depressive symptoms	USA	cross-sectional	general population	Landscape			Urban Green					Real	Self-reported			Mental disorder					Questionnaire
227	Pope, D.; Tisdall, R.; Middleton, J.; Verma, A.; van Ameijden, E.; Birt, C.; Macherianakis, A.; Bruce, N. G.	2018	Quality of and access to green space in relation to psychological distress: results from a population-based cross-sectional study as part of the EURO-URHIS 2 project	UK	cross-sectional	general population	Landscape			Urban Green					Real	Self-reported			Mental health					Questionnaire
228	Pratiwi, P. I.; Xiang, Q. Y.; Furuya, K.	2019	Physiological and Psychological Effects of Viewing Urban Parks in Different Seasons in Adults	Japan	experimental	general population	Land-use Type			Public Parks					Real	Intervention			Mood	Affect				Questionnaire
229	Pratiwi, P. I.; Xiang, Q. Y.; Furuya, K.	2020	Physiological and Psychological Effects of Walking in Urban Parks and Its Imagery in Different Seasons in Middle-Aged and Older Adults: Evidence from Matsudo City, Japan	Japan	experimental	general population	Land-use Type			Public Parks					Real	Intervention	SR qualitative		Mood	Affect				Questionnaire
230	Puhakka, R.	2021	University students' participation in outdoor recreation and the perceived well-being effects of nature	Finland	qualitative	Young adults/students	Landscape	Land-use Type	Natural Elements	Rural Greenspace	Forest	Blue spaces	Public Parks	Trees	Real	SR qualitative			Mental wellbeing					Qualitative measurement
231	Qiao, Y. H.; Chen, Z. N.; Chen, Y. Q.; Zheng, T. X.	2021	Deciphering the Link Between Mental Health and Green Space in Shenzhen, China: The Mediating Impact of Residents' Satisfaction	China	cross-sectional	general population	Landscape			Urban Green					Real	GIS			Mental health					Questionnaire
232	Qin, B.; Zhu, W.; Wang, J. J.; Peng, Y. Y.	2021	Understanding the relationship between neighbourhood green space and mental wellbeing: A case study of Beijing, China	China	cross-sectional	general population	Landscape			Urban Green					Real	GIS			Mental wellbeing					Questionnaire
233	Qiu, L.; Chen, Q. J.; Gao, T.	2021	The Effects of Urban Natural Environments on Preference and Self-Reported Psychological Restoration of the Elderly	China	cross-sectional	Elderly (over 60)	Land-use Type			Public Parks					Virtual	Intervention			Restoration					Questionnaire
234	Raman, T. L.; Aziz, N. A.A.; Yaakob, S. S.N.	2021	The Effects of Different Natural Environment Influences on Health and Psychological Well-Being of People: A Case Study in Selangor	Malaysia	experimental	general population	Land-use Type			Public Parks	Forest	Roadside greenery			Real	Intervention			Mental disorder	Stress	Affect	Mood	Restoration	Questionnaire
235	Rantakokko, M.; Keskinen, K. E.; Kokko, K.; Portegijs, E.	2018	Nature diversity and well-being in old age	Finland	cross-sectional	Elderly (over 60)	Landscape			Urban Green					Real	GIS			Mental disorder					Questionnaire
236	Reese, G.; Stahlberg, J.; Menzel, C.		Digital shinrin-yoku: do nature experiences in virtual reality reduce stress and increase well-being as strongly as similar experiences in a physical forest?	Germany	experimental	general population	Land-use Type			Forest					Virtual, Real	Intervention			Stress	Affect	Vitality	Restoration		Questionnaire
237	Reuben, A.; Arseneault, L.; Belsky, D. W.; Caspi, A.; Fisher, H. L.; Houts, R. M.; Moffitt, T. E.; Odgers, C.	2019	Residential neighborhood greenery and children's cognitive development	UK	longitudinal	adolescents	Landscape			Urban Green					Real	GIS			Cognitive outcomes					Questionnaire	Cognitive testing
238	Ribeiro, A. I.; Triguero-Mas, M.; Santos, C. J.; Gomez-Nieto, A.; Cole, H.; Anguelovski, I.; Silva, F. M.; Baro, F.	2021	Exposure to nature and mental health outcomes during COVID-19 lockdown. A comparison between Portugal and Spain	Spain, Portugal	cross-sectional	general population	Landscape			Urban Green	Rural Greenspace				Real	Self-reported			Stress	Mental health				Questionnaire
239	Roberts, H.; Helbich, M.	2021	Multiple environmental exposures along daily mobility paths and depressive symptoms: A smartphone-based tracking study	Netherlands	cross-sectional	general population	Landscape			Urban Green					Real	GIS			Mental disorder					Questionnaire
240	Roberts, M.; Irvine, K. N.; McVittie, A.	2021	Associations between greenspace and mental health prescription rates in urban areas	UK	cross-sectional	general population	Landscape			Urban Green					Real	GIS			Mental disorder					Epidemiological measurement
241	Roe, J. J.; Aspinall, P. A.; Thompson, C. W.	2017	Coping with Stress in Deprived Urban Neighborhoods: What Is the Role of Green Space According to Life Stage?	UK	cross-sectional	adolescents	Landscape			Urban Green					Real	GIS	Self-reported		Mental wellbeing					Questionnaire
242	Roe, J.; Mondschein, A.; Neale, C.; Barnes, L.; Boukhechba, M.; Lopez, S.	2020	The Urban Built Environment, Walking and Mental Health Outcomes Among Older Adults: A Pilot Study	USA	experimental	general population	Land-use Type			Public Parks	Roadside greenery				Real	Intervention			Stress	Mood	Cognitive outcomes			Questionnaire	Cognitive testing
243	Rugel, E. J.; Carpiano, R. M.; Henderson, S. B.; Brauer, M.	2019	Exposure to natural space, sense of community belonging, and adverse mental health outcomes across an urban region	Canada	cross-sectional	general population	Landscape			Urban Green					Real	GIS			Mental health	Mental disorder				Questionnaire
244	Ruijsbroek, A.; Droomers, M.; Kruize, H.; van Kempen, E.; Gidlow, C. J.; Hurst, G.; Andrusaityte, S.; Nieuwenhuijsen, M. J.; Maas, J.; Hardyns, W.; Stronks, K.; Groenewegen, P. P.	2017	Does the health impact of exposure to neighbourhood green space differ between population groups? An explorative study in four European cities	Spain, Lithuania, Netherlands, UK	cross-sectional	general population	Landscape			Urban Green					Real	Self-reported	Expert assessment		Mental disorder					Questionnaire
245	Ruijsbroek, A.; Mohnen, S. M.; Droomers, M.; Kruize, H.; Gidlow, C.; Gražulevičiene, R.; Andrusaityte, S.; Maas, J.; Nieuwenhuijsen, M. J.; Triguero-Mas, M.; Masterson, D.; Ellis, N.; van Kempen, E.; Hardyns, W.; Stronks, K.; Groenewegen, P. P.	2017	Neighbourhood green space, social environment and mental health: an examination in four European cities	Spain, Lithuania, Netherlands, UK	cross-sectional	general population	Landscape			Urban Green					Real	Self-reported	Expert assessment		Mental disorder					Questionnaire
246	Samus, A.; Freeman, C.; Dickinson, K. J.M.; van Heezik, Y.	2022	Relationships between nature connectedness, biodiversity of private gardens, and mental well-being during the Covid-19 lockdown	New Zealand	cross-sectional	general population	Land-use Type			Gardens					Real	Self-reported			Affect	Mental disorder				Questionnaire
247	Sarkar, C.; Webster, C.; Gallacher, J.	2018	Residential greenness and prevalence of major depressive disorders: a cross-sectional, visualisational, associational study of 94 879 adult UK Biobank participants	UK	cross-sectional	general population	Landscape			Urban Green	Rural Greenspace				Real	GIS			Mental disorder					Epidemiological measurement
248	Schebella, M. F.; Weber, D.; Schultz, L.; Weinstein, P.	2020	The Nature of Reality: Human Stress Recovery during Exposure to Biodiverse, Multisensory Virtual Environments	Australia	experimental	general population	Land-use Type			Public Parks					Virtual	Intervention			Stress	Affect	Mood			Questionnaire	Physiological marker
249	Schutte, N. S.; Bhullar, N.; Stilinovic, E. J.; Richardson, K.	2017	The Impact of Virtual Environments on Restorativeness and Affect	Australia	experimental	general population	Landscape			Rural Greenspace					Virtual	Intervention			Affect	Restoration				Questionnaire
250	Sefcik, J. S.; Kondo, M. C.; Klusaritz, H.; Sarantschin, E.; Solomon, S.; Roepke, A.; South, E. C.; Jacoby, S. F.	2019	Perceptions of Nature and Access to Green Space in Four Urban Neighborhoods	USA	qualitative	general population	Landscape			Urban Green					Real	SR qualitative			Mental health					Qualitative measurement
251	Shrestha, T.; Di Blasi, Z.; Cassarino, M.	2021	Natural or Urban Campus Walks and Vitality in University Students: Exploratory Qualitative Findings from a Pilot Randomised Controlled Study	Ireland	qualitative	Young adults/students	Landscape			Urban Green					Real	Intervention			Restoration	Affect				Qualitative measurement	Questionnaire
252	Slawsky, E. D.; Hajat, A.; Rhew, I. C.; Russette, H.; Semmens, E. O.; Kaufman, J. D.; Leary, C. S.; Fitzpatrick, A. L.	2022	Neighborhood greenspace exposure as a protective factor in dementia risk among U.S. adults 75 years or older: a cohort study	USA	longitudinal	Elderly (over 60)	Landscape			Urban Green					Real	GIS			Mental disorder					Cognitive testing
253	Soga, M.; Cox, D. T.C.; Yamaura, Y.; Gaston, K. J.; Kurisu, K.; Hanaki, K.	2017	Health Benefits of Urban Allotment Gardening: Improved Physical and Psychological Well-Being and Social Integration	Japan	cross-sectional	general population	Land-use Type			Gardens					Real	Self-reported			Mental health					Questionnaire
254	Soga, M.; Evans, M. J.; Tsuchiya, K.; Fukano, Y.	2021	A room with a green view: the importance of nearby nature for mental health during the COVID-19 pandemic	Japan	cross-sectional	general population	Landscape			Urban Green					Real	GIS	Self-reported		Mood	Mental health	Miscellaneous			Questionnaire
255	Song, C. R.; Ikei, H.; Kagawa, T.; Miyazaki, Y.	2019	Physiological and Psychological Effects of Viewing Forests on Young Women	Japan	experimental	Young adults/students	Land-use Type			Forest					Real	Intervention			Mood	Affect				Questionnaire
256	Song, C. R.; Ikei, H.; Kagawa, T.; Miyazaki, Y.	2020	Effect of Viewing Real Forest Landscapes on Brain Activity	Japan	experimental	Young adults/students	Land-use Type			Forest					Real	Intervention			Brain activity & structure					Physiological marker
257	Song, C. R.; Ikei, H.; Park, B. J.; Lee, J.; Kagawa, T.; Miyazaki, Y.	2018	Psychological Benefits of Walking through Forest Areas	Japan	experimental	Young adults/students	Land-use Type			Forest					Real	Intervention			Mood	Affect				Questionnaire
258	Song, C.; Ikei, H.; Kagawa, T.; Miyazaki, Y.	2019	Effects of Walking in a Forest on Young Women	Japan	experimental	Young adults/students	Land-use Type			Forest					Real	Intervention			Mood	Affect				Questionnaire
259	Song, C.; Ikei, H.; Park, B. J.; Lee, J.; Kagawa, T.; Miyazaki, Y.	2020	Association between the Psychological Effects of Viewing Forest Landscapes and Trait Anxiety Level	Japan	experimental	Young adults/students	Land-use Type			Forest					Real	Intervention			Mood	Affect	Stress			Questionnaire	Physiological marker
260	Song, H.; Lane, K. J.; Kim, H.; Byun, G.; Le, M.; Choi, Y.; Park, C. R.; Lee, J. T.	2019	Association between Urban Greenness and Depressive Symptoms: Evaluation of Greenness Using Various Indicators	Korea	cross-sectional	general population	Landscape			Urban Green					Real	GIS			Mental disorder					Questionnaire
261	Souter-Brown, G.; Hinckson, E.; Duncan, S.	2021	Effects of a sensory garden on workplace wellbeing: A randomised control trial	New Zealand	Experimental	Young adults/students	Land-use Type			Gardens					Real	Intervention			Stress	Mental wellbeing				Questionnaire	Physiological marker
262	Stas, M.; Aerts, R.; Hendrickx, M.; Dendoncker, N.; Dujardin, S.; Linard, C.; Nawrot, T. S.; van Nieuwenhuyse, A.; Aerts, J. M.; van Orshoven, J.; Somers, B.	2021	Residential green space types, allergy symptoms and mental health in a cohort of tree pollen allergy patients	Belgium	cross-sectional	Patients (with medical condition)	Landscape			Urban Green	Rural Greenspace				Real	GIS			Mood	Stress	Mental health			Questionnaire
263	Stewart, M.; Haaga, D. A.F.	2018	State Mindfulness as a Mediator of the Effects of Exposure to Nature on Affect and Psychological Well-Being	USA	Experimental	general population	Land-use Type			Public Parks					Virtual	Intervention			Affect	Mental wellbeing				Questionnaire
264	Stigsdotter, U. K.; Corazon, S. S.; Sidenius, U.; Kristiansen, J.; Grahn, P.	2017	It is not all bad for the grey city - A crossover study on physiological and psychological restoration in a forest and an urban environment	Denmark	mixed methods	Young adults/students	Land-use Type			Forest					Real	Intervention			Mood	Restoration	Stress			Questionnaire
265	Swierad, E. M.; Huang, T. T.K.	2018	An Exploration of Psychosocial Pathways of Parks' Effects on Health: A Qualitative Study	USA	qualitative	general population	Land-use Type			Public Parks					Real	SR qualitative			Mental wellbeing					Qualitative measurement
266	Takayama, N.; Morikawa, T.; Bielinis, E.	2019	Relation between Psychological Restorativeness and Lifestyle, Quality of Life, Resilience, and Stress-Coping in Forest Settings	Japan	experimental	Young adults/students	Land-use Type			Forest					Real	Intervention			Restoration	Mood	Affect	Vitality		Questionnaire
267	Takayama, Norimasa; Fujiwara, Akio; Saito, Haruo; Horiuchi, Masahiro	2017	Management Effectiveness of a Secondary Coniferous Forest for Landscape Appreciation and Psychological Restoration	Japan	experimental	general population	Land-use Type			Forest					Real	Intervention			Restoration	Mood	Affect			Questionnaire
268	Taylor, L.; Hahs, A. K.; Hochuli, D. F.	2018	Wellbeing and urban living: nurtured by nature	Australia/ New Zealand	cross-sectional + qualitative	general population	Landscape			Urban Green					Real	GIS			Mental wellbeing					Questionnaire
269	Theodorou, A.; Panno, A.; Carrus, G.; Carbone, G. A.; Massullo, C.; Imperatori, C.	2021	Stay home, stay safe, stay green: The role of gardening activities on mental health during the Covid-19 home confinement	Italy	cross-sectional	general population	Land-use Type			Gardens					Real	Self-reported			Mental health	Stress				Questionnaire
270	Thompson, A.; Bruk-Lee, V.	2019	Naturally! Examining Nature's Role in Workplace Strain Reduction	USA	longitudinal	general population	Landscape			Urban Green					Real	Self-reported			Mental disorder	Cognitive outcomes	Miscellaneous			Questionnaire
271	Thygesen, M.; Engemann, K.; Holst, G. J.; Hansen, B.; Geels, C.; Brandt, J.; Pedersen, C. B.; Dalsgaard, S.	2020	The Association between Residential Green Space in Childhood and Development of Attention Deficit Hyperactivity Disorder: A Population-Based Cohort Study	Denmark	longitudinal	general population	Landscape			Urban Green					Real	GIS			Mental disorder					Epidemiological measurement
272	Tiako, M. J.N.; South, E.; Shannon, M. M.; McCarthy, C.; Meisel, Z. F.; Elovitz, M. A.; Burris, H. H.	2021	Urban residential tree canopy and perceived stress among pregnant women	USA	longitudinal	general population	Land-use Type			Tree cover					Real	GIS			Stress					Questionnaire
273	Toda, M. T.; Riol, A. A.; Cirach, M.; Estarlich, M.; Fernandez-Somoano, A.; Gonzalez-Safont, L.; Guxens, M.; Julvez, J.; Riano-Galan, I.; Sunyer, J.; Dadvand, P.	2020	Residential Surrounding Greenspace and Mental Health in Three Spanish Areas	Spain	cross-sectional	general population	Landscape			Urban Green					Real	GIS			Mental health					Questionnaire
274	Tomao, A.; Secondi, L.; Carrus, G.; Corona, P.; Portoghesi, L.; Agrimi, M.	2018	Restorative urban forests: Exploring the relationships between forest stand structure, perceived restorativeness and benefits gained by visitors to coastal Pinus pinea forests	Italy	cross-sectional	general population	Land-use Type			Forest					Real	Expert assessment			Restoration					Questionnaire
275	Tomita, A.; Vandormael, am; Cuadros, D.; Di Minin, E.; Heikinheimo, V.; Tanser, F.; Slotow, R.; Burns, J. K.	2017	Green environment and incident depression in South Africa: a geospatial analysis and mental health implications in a resource-limited setting	South Africa	longitudinal	general population	Landscape			Urban Green					Real	GIS			Mental disorder					Questionnaire
276	Tost, H.; Reichert, M.; Braun, U.; Reinhard, I.; Peters, R.; Lautenbach, S.; Hoell, A.; Schwarz, E.; Ebner-Priemer, U.; Zipf, A.; Meyer-Lindenberg, A.	2019	Neural correlates of individual differences in affective benefit of real-life urban green space exposure	Germany	cross-sectional/ experimental	Young adults/students	Landscape			Urban Green					Real	EMA			Mood	Brain activity & structure				Questionnaire	Neurological indicator
277	Triguero-Mas, M.; Anguelovski, I.; Cirac-Claveras, J.; Connolly, J.; Vazquez, A.; Urgell-Plaza, F.; Cardona-Giralt, N.; Sanye-Mengual, E.; Alonso, J.; Cole, H.	2020	Quality of Life Benefits of Urban Rooftop Gardening for People With Intellectual Disabilities or Mental Health Disorders	Spain	mixed methods	Patients (with medical condition)	Land-use Type			Gardens					Real	SR qualitative			Mental wellbeing					Questionnaire	Qualitative measurement
278	Triguero-Mas, M.; Gidlow, C. J.; Martinez, D.; Bont, J. de; Carrasco-Turigas, G.; Martinez-Iniguez, T.; Hurst, G.; Masterson, D.; Donaire-Gonzalez, D.; Seto, E.; Jones, M. V.; Nieuwenhuijsen, M. J.	2017	The effect of randomised exposure to different types of natural outdoor environments compared to exposure to an urban environment on people with indications of psychological distress in Catalonia	Spain	experimental	general population	Landscape			Rural Greenspace					Real	Intervention			Mood	Cognitive outcomes	Restoration	Stress		Questionnaire	Cognitive testing	Physiological marker
279	Triguero-Mas, Margarita; Donaire-Gonzalez, David; Seto, Edmund; Valentín, Antònia; Martínez, David; Smith, Graham; Hurst, Gemma; Carrasco-Turigas, Glòria; Masterson, Daniel; van den Berg, Magdalena; Ambròs, Albert; Martínez-Íñiguez, Tania; Dedele, Audrius; Ellis, Naomi; Grazulevicius, Tomas; Voorsmit, Martin; Cirach, Marta; Cirac-Claveras, Judith; Swart, Wim; Clasquin, Eddy; Ruijsbroek, Annemarie…	2017	Natural outdoor environments and mental health: Stress as a possible mechanism	Spain; UK; Netherlands; Lithuania	cross-sectional	general population	Landscape			Urban Green	Rural Greenspace				Real	GIS			Mental health	Mental wellbeing	Vitality	Miscellaneous		Questionnaire
280	Tsai, W. L.; McHale; Jennings, V.; Marquet, O.; Hipp, J. A.; Leung, Y. F.; Floyd, M. F.	2018	Relationships between Characteristics of Urban Green Land Cover and Mental Health in US Metropolitan Areas	USA	cross-sectional	general population	Landscape			Urban Green	Rural Greenspace				Real	GIS			Mental health					Epidemiological measurement
281	Uebel, K.; Marselle, M.; Dean, A. J.; Rhodes, [JR]; Bonn, A.	2021	Urban green space soundscapes and their perceived restorativeness	Australia	experimental	Young adults/students	Land-use Type			Public Parks					Real	Intervention			Restoration					Questionnaire
282	van den Berg, M.; van Poppel, M.; Smith, G.; Triguero-Mas, M.; Andrusaityte, S.; van Kamp, I.; van Mechelen, W.; Gidlow, C.; Grazuleviciene, R.; Nieuwenhuijsen, M. J.; Kruize, H.; Maas, J.	2017	Does time spent on visits to green space mediate the associations between the level of residential greenness and mental health?	Spain, Netherlands, Lithuania	cross-sectional	general population	Landscape			Urban Green					Real	GIS	Self-reported		Mental health	Depression				Questionnaire
283	van Hedger, S. C.; Nusbaum, H. C.; Clohisy, L.; Jaeggi, S. M.; Buschkuehl, M.; Berman, M. G.	2019	Of cricket chirps and car horns: The effect of nature sounds on cognitive performance	USA	experimental	Young adults/students	Landscape			Rural Greenspace					Real	Intervention			Cognitive outcomes	Affect				Questionnaire	Cognitive testing
284	Verheyen, V. J.; Remy, S.; Lambrechts, N.; Govarts, E.; Colles, A.; Poelmans, L.; Verachtert, E.; Lefebvre, W.; Monsieurs, P.; Vanpoucke, C.; Nielsen, F.; van den Eeden, L.; Jacquemyn, Y.; Schoeters, G.	2021	Residential exposure to air pollution and access to neighborhood greenspace in relation to hair cortisol concentrations during the second and third trimester of pregnancy	Belgium	longitudinal	general population	Landscape			Urban Green					Real	GIS			Stress					Physiological marker
285	Vos, S.; Bijnens, E. M.; Renaers, E.; Croons, H.; van der Stukken, C.; Martens, D. S.; Plusquin, M.; Nawrot, T. S.	2022	Residential green space is associated with a buffering effect on stress responses during the COVID-19 pandemic in mothers of young children, a prospective study	Belgium	longitudinal	general population	Landscape			Urban Green					Real	GIS			Stress	Mental disorder	Miscellaneous			Questionnaire
286	Vujcic, M.; Tomicevic-Dubljevic, J.; Zivojinovic, I.; Toskovic, O.	2019	Connection between urban green areas and visitors' physical and mental well-being	Serbia	cross-sectional	general population	Land-use Type			Public Parks					Real	Self-reported			Mental health	Mental wellbeing				Questionnaire
287	Wallner, P.; Kundi, M.; Arnberger, A.; Eder, R.; Allex, B.; Weitensfelder, L.; Hutter, H. P.	2018	Reloading Pupils' Batteries: Impact of Green Spaces on Cognition and Wellbeing	Austria	experimental	adolescents	Land-use Type			Public Parks	Forest				Real	Intervention			Mental wellbeing	Cognitive outcomes				Questionnaire	Cognitive testing
288	Wang, X. X.; Zhou, Q. F.; Zhang, M. J.; Zhang, Q. H.	2021	Exercise in the Park or Gym? The Physiological and Mental Responses of Obese People Walking in Different Settings at Different Speeds: A Parallel Group Randomized Trial	China	experimental	Young adults/students	Land-use Type			Public Parks					Real	Intervention			Stress	Cognitive outcomes	Mood			Questionnaire	Cognitive testing	Physiological marker
289	Wang, Xiaobo; Shi, Yaxing; Zhang, Bo; Chiang, Yencheng	2019	The Influence of Forest Resting Environments on Stress Using Virtual Reality	China	experimental	Young adults/students	Land-use Type			Forest					Virtual	Intervention			Stress	Mood				Questionnaire	Physiological marker
290	Wang, Y. Q.; Jiang, M. Y.; Huang, Y. S.; Sheng, Z. Y.; Huang, X.; Lin, W.; Chen, Q. B.; Li, X.; Luo, Z. H.; Lv, B. Y.	2020	Physiological and Psychological Effects of Watching Videos of Different Durations Showing Urban Bamboo Forests with Varied Structures	China	experimental	Young adults/students	Land-use Type			Forest					Virtual	Intervention			Mood	Stress	Brain activity & structure			Questionnaire	Physiological marker	Neurological indicator
291	Wang, Y. Q.; Qu, H. H.; Bai, T.; Chen, Q. B.; Li, X.; Luo, Z. H.; Lv, B. Y.; Jiang, M. Y.	2021	Effects of Variations in Color and Organ of Color Expression in Urban Ornamental Bamboo Landscapes on the Physiological and Psychological Responses of College Students	China	experimental	general population	Natural Elements			Ornamental Plants					Virtual	Intervention			Mood	Affect	Stress	Brain activity & structure		Questionnaire	Neurological indicator
292	Weber, E.; Schneider, I. E.	2021	Blooming alleys for better health: Exploring impacts of small-scale greenspaces on neighborhood wellbeing	USA	Qualitative	general population	Land-use Type			Roadside greenery					Real	SR qualitative			Restoration					Qualitative measurement
293	White, M. P.; Elliott, L. R.; Grellier, J.; Economou, T.; Bell, S.; Bratman, G. N.; Cirach, M.; Gascon, M.; Lima, M. L.; Lohmus, M.; Nieuwenhuijsen, M.; Ojala, A.; Roiko, A.; Schultz, P. W.; van den Bosch, M.; Le Fleming	2021	Associations between green/blue spaces and mental health across 18 countries	Bulgaria, Czech Republic, Estonia, Finland, France, Germany, Greece, Ireland, Italy, Netherlands, Portugal, Spain, Sweden, and UK	cross-sectional	general population	Landscape			Urban Green					Real	GIS			Mental disorder					Questionnaire
294	Wiley, E. R.; Stranges, S.; Gilliland, J. A.; Anderson, K. K.; Seabrook, J. A.	2022	Residential greenness and substance use among youth and young adults: Associations with alcohol, tobacco, and marijuana use	Canada	cross-sectional	adolescents; Young adults/students	Landscape			Urban Green					Real	GIS			Miscellaneous					Questionnaire
295	Wolf, L. J.; Ermgassen, S. zu; Balmford, A.; White, M.; Weinstein, N.	2017	Is Variety the Spice of Life? An Experimental Investigation into the Effects of Species Richness on Self-Reported Mental Well-Being	USA	experimental	general population	Natural Elements			Trees					Virtual	Intervention			Affect	Vitality				Questionnaire
296	Wood, C. J.; Smyth, N.	2020	The health impact of nature exposure and green exercise across the life course: a pilot study	UK	cross-sectional	general population	Landscape			Urban Green	Rural Greenspace				Real	Self-reported			Stress	Mental wellbeing				Questionnaire	Physiological marker
297	Wood, E.; Harsant, A.; Dallimer, M.; Chavez, A. C. de; McEachan, R. R.C.; Hassall, C.	2018	Not All Green Space Is Created Equal: Biodiversity Predicts Psychological Restorative Benefits From Urban Green Space	UK	cross-sectional	general population	Land-use Type			Public Parks	Tree Cover				Real	GIS	Expert assessment		Restoration					Questionnaire
298	Wood, L.; Hooper, P.; Foster, S.; Bull, F.	2017	Public green spaces and positive mental health - investigating the relationship between access, quantity and types of parks and mental wellbeing	Australia	Cross-sectional	general population	Land-use Type			Public Parks					Real	GIS	Expert assessment		Mental wellbeing					Questionnaire
299	Wortzel, J. D.; Wiebe, D. J.; DiDomenico, G. E.; Visoki, E.; South, E.; Tam, V.; Greenberg, D. M.; La Brown; Gur, R. C.; Gur, R. E.; Barzilay, R.	2021	Association Between Urban Greenspace and Mental Wellbeing During the COVID-19 Pandemic in a US Cohort	USA	cross-sectional	general population	Land-use Type			Tree cover					Real	GIS			Stress	Affect	Mental disorder			Questionnaire
300	Wu, L. J.; Dong, Q. D.; Luo, S. X.; Jiang, W. Y.; Hao, M.; Chen, Q. B.	2021	Effects of Spatial Elements of Urban Landscape Forests on the Restoration Potential and Preference of Adolescents	China	experimental	Young adults/students	Land-use Type	Natural Elements		Forest	Ornamental Plants	Shrubs	Grass	Blue space	Virtual	Intervention			Affect	Restoration	Stress			Questionnaire	Physiological marker
301	Wu, L. J.; Dong, Q. D.; Luo, S. X.; Li, Y. L.; Liu, Y. Z.; Li, J. N.; Zhu, Z. X.; He, M. L.; Luo, Y. H.; Chen, Q. B.	2022	An Empirical Study of the Restoration Potential of Urban Deciduous Forest Space to Youth	China	experimental	general population	Land-use Type			Public Parks	Forest				Real	Intervention			Mood	Restoration	Stress	Brain activity & structure		Questionnaire	Physiological marker	Neurological indicator
302	Wu, W.-H.; Chiou, W.-B.	2019	Exposure to pictures of natural landscapes may reduce cigarette smoking	Taiwan	experimental	general population	Landscape			Rural Greenspace					Virtual	Intervention			Affect	Miscellaneous				Questionnaire	Behavior or Facial expression
303	Wu, Y. J.; Li, Q. Y.; Zheng, H. Q.; Luo, S. J.; Liu, Q. Y.; Yan, Z.; Huang, Q. T.	2022	Factors Influencing Users' Perceived Restoration While Using Treetop Trails: The Case of the Fu and Jinjishan Forest Trails, Fuzhou, China	China	cross-sectional	general population	Land-use Type			Forest					Real	Self-reported			Restoration					Questionnaire
304	Wu, Y.; Zhuo, Z.; Liu, Q.; Yu, K.; Huang, Q.; Liu, J.	2021	The relationships between perceived design intensity, preference, restorativeness and eye movements in designed urban green space	China	experimental	adolescents	Land-use Type			Public Parks					Virtual	Intervention			Restoration					Questionnaire
305	Wu, Z. F.; Ren, Y.	2021	The influence of greenspace characteristics and building configuration on depression in the elderly	China	cross-sectional	Elderly (over 60)	Landscape	Land-use Type		Urban Green	Public Parks				Real	GIS			Mental disorder					Questionnaire
306	Wyles, K. J.; White, M. P.; Hattam, C.; Pahl, S.; King, H.; Austen, M.	2019	Are Some Natural Environments More Psychologically Beneficial Than Others? The Importance of Type and Quality on Connectedness to Nature and Psychological Restoration	UK	cross-sectional	general population	Landscape			Urban Green	Rural Greenspace				Real	Self-reported			Mood	Restoration				Questionnaire
307	Xie, B.; Lu, Y.; Zheng, Y. L.	2022	Casual evaluation of the effects of a large-scale greenway intervention on physical and mental health: A natural experimental study in China	China	experimental	general population	Land-use Type			Blue spaces					Real	GIS			Mental health					Questionnaire
308	Xie, Y.; Xiang, H.; Di, N.; Mao, Z.; Hou, J.; Liu, X.; Huo, W.; Yang, B.; Dong, G.; Wang, C.; Chen, G.; Guo, Y.; Li, S.	2020	Association between residential greenness and sleep quality in Chinese rural population	China	longitudinal	general population	Landscape			Urban Green					Real	GIS			Miscellaneous					Questionnaire
309	Xu, J. X.; Wang, F. H.; Chen, L.; Zhang, W. Z.	2021	Perceived urban green and residents' health in Beijing	China	cross-sectional	general population	Landscape	Land-use Type		Urban Green	Public Parks				Real	Self-reported			Mental health					Questionnaire
310	Yang, H.; Cui, X.; Dijst, M.; Tian, S.; Chen, J.; Huang, J.	2022	Association Between Natural/Built Campus Environment and Depression Among Chinese Undergraduates: Multiscale Evidence for the Moderating Role of Socioeconomic Factors After Controlling for Residential Self-Selection	China	cross-sectional	Young adults/students	Landscape	Land-use Type		Urban Green	Tree Cover	Shrubland	Grassland	Blue space	Real	GIS			Mental disorder					Questionnaire
311	Yang, L.; Ho, J. Y.S.; Wong, F. K.Y.; Chang, K. K.P.; Chan, K. L.; Wong, M. S.; Ho, H. C.; Yuen, J. W.M.; Huang, J. X.; Siu, J. Y.M.	2020	Neighbourhood green space, perceived stress and sleep quality in an urban population	China	cross-sectional	general population	Landscape			Urban Green					Real	GIS			Miscellaneous					Questionnaire
312	Yang, M.; Dijst, M.; Faber, J.; Helbich, M.	2020	Using structural equation modeling to examine pathways between perceived residential green space and mental health among internal migrants in China	China	cross-sectional	general population	Landscape			Urban Green					Real	Self-reported			Mental health					Questionnaire
313	Yang, T. Z.; Barnett, R.; Fan, Y. F.; Li, L.	2019	The effect of urban green space on uncertainty stress and life stress: A nationwide study of university students in China	China	cross-sectional	Young adults/students	Landscape			Urban Green					Real	GIS			Stress					Questionnaire
314	Yang, Y.; Wang, L. S.; Passmore, H. A.; Zhang, J.; Zhu, L. F.; Cai, H. J.	2021	Viewing nature scenes reduces the pain of social ostracism	China	experimental	Young adults/students	Land-use Type			Public Parks	Forest	Blue spaces			Virtual	Intervention			Affect	Miscellaneous				Questionnaire
315	Yigitcanlar, T.; Kamruzzaman, M.; Teimouri, R.; Degirmenci, K.; Alanjagh, F. A.	2020	Association between park visits and mental health in a developing country context: The case of Tabriz, Iran	Australia	cross-sectional	general population	Land-use Type			Public Parks					Real	Self-reported			Mental health					Questionnaire
316	Yin, J.; Arfaei, N.; MacNaughton, P.; Catalano, P. J.; Allen, J. G.; Spengler, J. D.	2019	Effects of biophilic interventions in office on stress reaction and cognitive function: A randomized crossover study in virtual reality	USA	experimental	general population	Natural Elements			Indoor plants					Virtual	Intervention			Stress	Cognitive outcomes				Physiological marker	Cognitive testing
317	Yin, Y. T.; Shao, Y. H.; Xue, Z. Y.; Thwaites, K.; Zhang, K. X.	2020	AN EXPLORATIVE STUDY ON THE IDENTIFICATION AND EVALUATION OF RESTORATIVE STREETSCAPE ELEMENTS	China	experimental	general population	Land-use Type			Roadside greenery					Real	Intervention			Restoration					Questionnaire	Physiological marker
318	Yoo, E. H.; Roberts, J. E.; Eum, Y.; Li, X. J.; Konty, K.	2022	Exposure to urban green space may both promote and harm mental health in socially vulnerable neighborhoods: A neighborhood-scale analysis in New York City	USA	cross-sectional	general population	Landscape	Land-use Type		Urban Green	Public Parks	Roadside greenery			Real	GIS	SV		Mental disorder					Epidemiological measurement
319	Yoshino, Aiko; Wilson, Jackson; Velazquez, Edgar J.; Johnson, Eric; Márquez-Magaña, Leticia	2018	Healthy Parks Healthy People as an Upstream Stress Reduction Strategy	USA	experimental	Young adults/students	Landscape	Land-use Type		Rural Greenspace	Public Parks	Gardens			Real	Intervention			Stress	Affect	Restoration			Questionnaire	Physiological marker
320	Young, C.; Hofmann, M.; Frey, D.; Moretti, M.; Bauer, N.	2020	Psychological restoration in urban gardens related to garden type, biodiversity and garden-related stress	Switzerland	cross-sectional	general population	Land-use Type			Gardens					Real	Self-reported			Restoration	Stress				Questionnaire
321	Yu, C. P.; Lee, H. Y.; Lu, W. H.; Huang, Y. C.; Browning, MHEM	2020	Restorative effects of virtual natural settings on middle-aged and elderly adults	Taiwan	experimental	general population	Landscape			Rural Greenspace					Virtual	Intervention			Stress	Mood	Cognitive outcomes			Questionnaire	Cognitive testing	Physiological marker
322	Yu, C. P.; Lee, H. Y.; Luo, X. Y.	2018	The effect of virtual reality forest and urban environments on physiological and psychological responses	Taiwan	experimental	Young adults/students	Landscape			Rural Greenspace					Virtual	Intervention			Stress	Mood				Questionnaire	Physiological marker
323	Zabini, F.; Albanese, L.; Becheri, F. R.; Gavazzi, G.; Giganti, F.; Giovanelli, F.; Gronchi, G.; Guazzini, A.; Laurino, M.; Li, Q.; Marzi, T.; Mastorci, F.; Meneguzzo, F.; Righi, S.; Viggiano, M. P.	2020	Comparative Study of the Restorative Effects of Forest and Urban Videos during COVID-19 Lockdown: Intrinsic and Benchmark Values	Italy	experimental	general population	Land-use Type			Forest					Virtual	Intervention			Affect					Questionnaire
324	Zayas-Costa, M.; Cole, H. V.S.; Anguelovski, I.; Connolly, J. J.T.; Bartoll, X.; Triguero-Mas, M.	2021	Mental Health Outcomes in Barcelona: The Interplay between Gentrification and Greenspace	Spain	cross-sectional	general population	Landscape			Urban Green					Real	GIS			Mental disorder					Questionnaire
325	Zhang, C.; Wang, C.; Chen, C.; Tao, L. Y.; Jin, J. L.; Wang, Z. Y.; Jia, B. Q.	2022	Effects of tree canopy on psychological distress: A repeated cross-sectional study before and during the COVID-19 epidemic	China	cross-sectional	general population	Land-use Type			Public Parks	Tree Cover				Real	GIS	Self-reported		Mental health					Questionnaire
326	Zhang, J.; Yang, Z.; Chen, Z.; Guo, M. Y.; Guo, P.	2021	Optimizing Urban Forest Landscape for Better Perceptions of Positive Emotions	China	cross-sectional	general population	Land-use Type			Public Parks	Forest				Real	GIS			Mood					Behavior or Facial expression
327	Zhang, L. Q.; Tan, P. Y.; Richards, D.	2021	Relative importance of quantitative and qualitative aspects of urban green spaces in promoting health	Singapore	cross-sectional	general population	Landscape	Land-use Type		Urban Green	Public Parks	Roadside greenery	Tree Cover		Real	GIS	Self-reported		Mental health					Questionnaire
328	Zhang, L.; Liu, S. Y.; Liu, S.	2021	Mechanisms Underlying the Effects of Landscape Features of Urban Community Parks on Health-Related Feelings of Users	China	experimental	Elderly (over 60)	Land-use Type	Natural Elements		Public Parks	Ornamental Plants	Blue space			Virtual, Real	Intervention	Self-reported		Stress	Restoration				Questionnaire	Physiological marker
329	Zhang, Lingling; Luo, Ye; Zhang, Yao; Pan, Xi; Zhao, Dandan; Wang, Qing	2022	Green Space, Air Pollution, Weather, and Cognitive Function in Middle and Old Age in China	China	longitudinal	general population	Landscape			Urban Green					Real	GIS			Cognitive outcomes					Cognitive testing
330	Zhang, X.; Wei, F.; Yu, Z.; Guo, F.; Wang, J.; Jin, M.; Shui, L.; Lin, H.; Tang, M.; Chen, K.	2022	Association of residential greenness and incident depression: Investigating the mediation and interaction effects of particulate matter	China	longitudinal	general population	Landscape			Urban Green					Real	GIS			Mental disorder					Epidemiological measurement
331	Zhang, Y.; Kang, J.	2017	Effects of Soundscape on the Environmental Restoration in Urban Natural Environments	China	experimental	Young adults/students	Land-use Type			Public Parks					Real	Intervention			Cognitive outcomes					Cognitive testing
332	Zhao, S.; Patuano, A.	2022	International Chinese Students in the UK: Association between Use of Green Spaces and Lower Stress Levels	UK	cross-sectional	Young adults/students	Land-use Type			Public Parks					Real	Self-reported			Stress					Questionnaire
333	Zhou, R.; Zheng, Y.-J.; Yun, J.-Y.; Wang, H.-M.	2022	The Effects of Urban Green Space on Depressive Symptoms of Mid-Aged and Elderly Urban Residents in China: Evidence from the China Health and Retirement Longitudinal Study	China	cross-sectional	Elderly (over 60)	Landscape	Land-use Type		Urban Green	Public Parks				Real	GIS			Mental disorder					Questionnaire
334	Zhou, Y. Q.; Yuan, Y.; Chen, Y. J.; Lai, S. L.	2020	Association Pathways Between Neighborhood Greenspaces and the Physical and Mental Health of Older Adults-A Cross-Sectional Study in Guangzhou, China	China	cross-sectional	Elderly (over 60)	Landscape	Land-use Type		Urban Green	Roadside greenery				Real	GIS	SV		Mental health					Questionnaire
335	Zhu, an; Yan, L. J.; Shu, C.; Zeng, Y.; Ji, J. S.	2020	APOE epsilon 4 Modifies Effect of Residential Greenness on Cognitive Function among Older Adults: A Longitudinal Analysis in China	China	longitudinal	Elderly (over 60)	Landscape			Urban Green					Real	GIS			Cognitive outcomes					Cognitive testing
336	Zhu, Anna; Wu, Chenkai; Yan, Lijing L.; Wu, Chih-Da; Bai, Chen; Shi, Xiaoming; Zeng, Yi; Ji, John S.	2019	Association between residential greenness and cognitive function: analysis of the Chinese Longitudinal Healthy Longevity Survey	China	longitudinal	Elderly (over 60)	Landscape			Urban Green					Real	GIS			Cognitive outcomes					Cognitive testing
337	Zijlema, W. L.; Avila-Palencia, I.; Triguero-Mas, M.; Gidlow, C.; Maas, J.; Kruize, H.; Andrusaityte, S.; Grazuleviciene, R.; Nieuwenhuijsen, M. J.	2018	Active commuting through natural environments is associated with better mental health: Results from the PHENOTYPE project	Spain, Netherlands, Lithuania, UK	cross-sectional	general population	Landscape			Urban Green					Real	Self-reported			Mental health					Questionnaire
338	Zijlema, W. L.; Triguero-Mas, M.; Smith, G.; Cirach, M.; Martinez, D.; Dadvand, P.; Gascon, M.; Jones, M.; Gidlow, C.; Hurst, G.; Masterson, D.; Ellis, N.; van den Berg, M.; Maas, J.; van Kamp, I.; van den Hazel, P.; Kruize, H.; Nieuwenhuijsen, M. J.; Julvez, J.	2017	The relationship between natural outdoor environments and cognitive functioning and its mediators	Spain, Netherlands, UK	cross-sectional	general population	Landscape			Urban Green					Real	GIS	Self-reported		Mental health	Cognitive outcomes	Mood			Questionnaire	Cognitive testing
